# Supplementary material for: Mendelian randomization and colocalization analyses reveal an association between short sleep duration or morning chronotype and altered leukocyte telomere length
Source: Commun Biol. 2023 Oct 6;6:1014. doi: 10.1038/s42003-023-05397-7 (PMC10558505; doi:10.1038/s42003-023-05397-7)
Supplement: Supplementary file 4 — Supplementary Data 1-13 [file 42003_2023_5397_MOESM4_ESM.xlsx]

## Sheet: TOC
Table of contents
Supplementary Data 1. Genetic variants for Mendelian randomisation analysis of the associations between sleep-related phenotypes and leukocyte telomere length.
Supplementary Data 2. Strength of instrumental variables for sleep-related phenotypes.
Supplementary Data 3. Associations between genetically predicted sleep-related phenotypes and leukocyte telomere length.
Supplementary Data 4. MR results of sleep-related traits on leukocyte telomere length after removing outliers (identified using Radial MR).
Supplementary Data 5. Mendelian randomization results after Steiger filtering.
Supplementary Data 6. Associations between genetically predicted sleep-related phenotypes and leukocyte telomere length after removing pleiotropic SNPs.
Supplementary Data 7. Genetic variants for Mendelian randomization analysis of the relationships of leukocyte telomere length with chronotype and short sleep duration.
Supplementary Data 8. Associations of genetically predicted leukocyte telomere length with short sleep duration and chronotype.
Supplementary Data 9. Associations of genetically predicted short sleep duration with leukocyte telomere length controlled for smoking, drinking, and BMI using multivariable Mendelian randomization.
Supplementary Data 10. Associations of genetically predicted chronotype with leukocyte telomere length controlled for insomnia, smoking, drinking and sleep duration using multivariable Mendelian randomization.
Supplementary Data 11. The result from colocalization analysis of chronotype and short sleep duration with LTL.
Supplementary Data 12. The degree of overlapping between samples of sleep-related traits and samples of leukocyte telomere length.
Supplementary Data 13. MRlap estimates for the causal associations between sleep-related traits and leukocyte telomere length.

## Sheet: Supplementary Data 1
Supplementary Data 1. Genetic variants for Mendelian randomization analysis of the associations between sleep-related phenotypes and leukocyte telomere length.							Back to TOC
R2 for exposure, and R2 for outcome were estimated using Steiger filtering method. This method removed SNPs suggestive of a reversed causal direction (i.e., those explaining more variance in the outcome than in exposure)
Abbreviations: leukocyte telomere length (LTL); genome-wide association studies (GWAS); least active 5 hours timing (L5 timing); single nucleotide polymorphism (SNP); standard error (SE); UK Biobank (UKB)
Exposure	Exposure GWAS	Sample size of exposure GWAS	Number of cases of exposure GWAS	Outcome	Outcome GWAS	Sample size of outcome GWAS	SNP	Effect allele	Other allele	Effect allele frequency	logOR/Beta for Exposure	SE for Exposure	P-value for Exposure	Beta for Outcome	SE for Outcome	R2 for Exposure	R2 for Outcome
Chronotype	Jones et al. 2019	403195	252287	LTL	Codd V. et al. 2021	472174	rs10067113	C	T	0.380528	-0.0280609	0.00465694	2.5e-09	-2.727e-05	0.00207528	9e-05	3.66e-10
Chronotype	Jones et al. 2019	403195	252287	LTL	Codd V. et al. 2021	472174	rs10123584	G	A	0.292722	0.0270426	0.00495784	4e-08	0.00029001	0.00219101	7.38e-05	3.71e-08
Chronotype	Jones et al. 2019	403195	252287	LTL	Codd V. et al. 2021	472174	rs10149448	A	G	0.603659	0.0272319	0.00461608	5.6e-09	-0.00188823	0.00204928	8.63e-05	1.8e-06
Chronotype	Jones et al. 2019	403195	252287	LTL	Codd V. et al. 2021	472174	rs10196909	C	A	0.481825	0.0321137	0.00450856	6.2e-13	0.0023366	0.00200051	0.000125816	2.89e-06
Chronotype	Jones et al. 2019	403195	252287	LTL	Codd V. et al. 2021	472174	rs1027742	A	G	0.738161	0.0306919	0.00514017	3.6e-09	0.00035536	0.0022793	8.84e-05	5.15e-08
Chronotype	Jones et al. 2019	403195	252287	LTL	Codd V. et al. 2021	472174	rs10495976	A	T	0.609803	-0.0280661	0.00464114	8e-10	0.00335476	0.0020711	9.07e-05	5.56e-06
Chronotype	Jones et al. 2019	403195	252287	LTL	Codd V. et al. 2021	472174	rs10501087	T	C	0.799452	-0.0346935	0.00562434	5.4e-10	0.00037779	0.00249559	9.44e-05	4.85e-08
Chronotype	Jones et al. 2019	403195	252287	LTL	Codd V. et al. 2021	472174	rs10520176	T	C	0.501844	0.0333663	0.00451125	2e-13	0.00026131	0.00201916	0.00013566	3.55e-08
Chronotype	Jones et al. 2019	403195	252287	LTL	Codd V. et al. 2021	472174	rs10818834	T	C	0.733086	0.0323011	0.00511442	4.2e-10	0.00012226	0.00225866	9.89e-05	6.21e-09
Chronotype	Jones et al. 2019	403195	252287	LTL	Codd V. et al. 2021	472174	rs10976942	C	A	0.917117	-0.0493619	0.00817039	1e-09	-0.00834117	0.00360432	9.05e-05	1.13e-05
Chronotype	Jones et al. 2019	403195	252287	LTL	Codd V. et al. 2021	472174	rs11032362	G	A	0.909159	-0.0672744	0.0078366	7.3e-18	0.00208586	0.00353552	0.000182748	7.37e-07
Chronotype	Jones et al. 2019	403195	252287	LTL	Codd V. et al. 2021	472174	rs11152350	A	C	0.470982	-0.0279869	0.00451706	6.4e-10	0.00037553	0.00201148	9.52e-05	7.38e-08
Chronotype	Jones et al. 2019	403195	252287	LTL	Codd V. et al. 2021	472174	rs11174781	T	C	0.877633	0.0475212	0.00687518	3.9e-12	0.00440428	0.00309309	0.000118479	4.29e-06
Chronotype	Jones et al. 2019	403195	252287	LTL	Codd V. et al. 2021	472174	rs11229543	G	A	0.759944	0.033727	0.00527519	1.1e-10	-0.00146788	0.00234213	0.000101373	8.32e-07
Chronotype	Jones et al. 2019	403195	252287	LTL	Codd V. et al. 2021	472174	rs1144566	T	C	0.0301951	0.170568	0.0131392	2.8e-38	0.00134245	0.00595523	0.000417795	1.08e-07
Chronotype	Jones et al. 2019	403195	252287	LTL	Codd V. et al. 2021	472174	rs114870822	G	A	0.987205	-0.108373	0.0201178	3.4e-08	-0.012393	0.00902661	7.2e-05	3.99e-06
Chronotype	Jones et al. 2019	403195	252287	LTL	Codd V. et al. 2021	472174	rs115774037	T	C	0.973872	-0.078752	0.0140393	3.5e-08	-0.00020146	0.00640115	7.8e-05	2.1e-09
Chronotype	Jones et al. 2019	403195	252287	LTL	Codd V. et al. 2021	472174	rs11580135	T	C	0.317102	-0.0275921	0.00483431	1.3e-08	0.00418905	0.0021375	8.08e-05	8.13e-06
Chronotype	Jones et al. 2019	403195	252287	LTL	Codd V. et al. 2021	472174	rs11587758	G	A	0.604254	-0.0346078	0.00459127	3.8e-14	-0.0041967	0.00204645	0.000140899	8.91e-06
Chronotype	Jones et al. 2019	403195	252287	LTL	Codd V. et al. 2021	472174	rs11588913	G	A	0.601488	0.0252376	0.00459169	2.5e-08	-0.0009525	0.0020537	7.49e-05	4.56e-07
Chronotype	Jones et al. 2019	403195	252287	LTL	Codd V. et al. 2021	472174	rs11645898	T	C	0.832897	0.0356701	0.00604233	1.8e-09	0.00073368	0.00269487	8.64e-05	1.57e-07
Chronotype	Jones et al. 2019	403195	252287	LTL	Codd V. et al. 2021	472174	rs11670534	C	T	0.834403	0.0328734	0.00608396	4.7e-08	0.00212624	0.00273738	7.24e-05	1.28e-06
Chronotype	Jones et al. 2019	403195	252287	LTL	Codd V. et al. 2021	472174	rs11679484	C	A	0.626068	-0.0298469	0.00467197	1.6e-10	0.00165696	0.00209103	0.000101214	1.33e-06
Chronotype	Jones et al. 2019	403195	252287	LTL	Codd V. et al. 2021	472174	rs11712056	T	C	0.556466	0.031956	0.0045329	3.7e-12	0.0139237	0.0020193	0.00012325	0.000100685
Chronotype	Jones et al. 2019	403195	252287	LTL	Codd V. et al. 2021	472174	rs11786306	G	C	0.646069	-0.0292175	0.00474691	7e-10	-0.00375833	0.00210195	9.4e-05	6.77e-06
Chronotype	Jones et al. 2019	403195	252287	LTL	Codd V. et al. 2021	472174	rs11841335	G	A	0.746028	0.0283759	0.00518535	4e-08	0.00307637	0.00230861	7.43e-05	3.76e-06
Chronotype	Jones et al. 2019	403195	252287	LTL	Codd V. et al. 2021	472174	rs12055234	G	A	0.67152	-0.0271463	0.00480045	1.5e-08	-0.00163002	0.00214431	7.93e-05	1.22e-06
Chronotype	Jones et al. 2019	403195	252287	LTL	Codd V. et al. 2021	472174	rs12140153	G	T	0.904974	0.0484879	0.00787657	4.8e-10	0.00032489	0.00356978	9.4e-05	1.75e-08
Chronotype	Jones et al. 2019	403195	252287	LTL	Codd V. et al. 2021	472174	rs12669911	A	C	0.384427	-0.0294686	0.00466454	1.8e-10	-0.00742978	0.00207389	9.9e-05	2.72e-05
Chronotype	Jones et al. 2019	403195	252287	LTL	Codd V. et al. 2021	472174	rs12682033	T	C	0.240285	0.034887	0.00529299	6.1e-11	0.00129253	0.00234467	0.000107737	6.44e-07
Chronotype	Jones et al. 2019	403195	252287	LTL	Codd V. et al. 2021	472174	rs12927162	A	G	0.721652	0.0459823	0.00503141	2e-20	-0.00410593	0.0022776	0.000207109	6.88e-06
Chronotype	Jones et al. 2019	403195	252287	LTL	Codd V. et al. 2021	472174	rs12969848	C	T	0.470293	-0.0362004	0.00452995	2.6e-15	0.00203091	0.00201348	0.000158365	2.15e-06
Chronotype	Jones et al. 2019	403195	252287	LTL	Codd V. et al. 2021	472174	rs13059636	A	G	0.528035	-0.0317863	0.0045329	3.5e-12	7.331e-05	0.00202815	0.000121944	2.77e-09
Chronotype	Jones et al. 2019	403195	252287	LTL	Codd V. et al. 2021	472174	rs13065394	G	T	0.711759	0.0297983	0.00497014	2.2e-09	0.00189792	0.00222713	8.91e-05	1.54e-06
Chronotype	Jones et al. 2019	403195	252287	LTL	Codd V. et al. 2021	472174	rs13255030	A	G	0.58516	0.026079	0.00457953	1.5e-08	-0.0022967	0.00204025	8.04e-05	2.68e-06
Chronotype	Jones et al. 2019	403195	252287	LTL	Codd V. et al. 2021	472174	rs13269289	G	A	0.673433	-0.0275791	0.00485097	5.5e-09	-0.00208334	0.00217826	8.02e-05	1.94e-06
Chronotype	Jones et al. 2019	403195	252287	LTL	Codd V. et al. 2021	472174	rs138964083	C	T	0.941426	-0.0591602	0.00960026	1e-09	-0.00713711	0.00434323	9.42e-05	5.72e-06
Chronotype	Jones et al. 2019	403195	252287	LTL	Codd V. et al. 2021	472174	rs139911	C	T	0.42411	0.0377065	0.00457846	2.2e-16	-0.00473248	0.0020482	0.000168193	1.13e-05
Chronotype	Jones et al. 2019	403195	252287	LTL	Codd V. et al. 2021	472174	rs1421085	T	C	0.59687	-0.0416273	0.00459528	1.8e-19	0.00463811	0.0020523	0.000203484	1.08e-05
Chronotype	Jones et al. 2019	403195	252287	LTL	Codd V. et al. 2021	472174	rs1470764	G	A	0.387169	0.0285814	0.00463098	5.9e-10	-0.00562667	0.00206241	9.45e-05	1.58e-05
Chronotype	Jones et al. 2019	403195	252287	LTL	Codd V. et al. 2021	472174	rs1494185	G	A	0.725563	0.028783	0.00505302	1.1e-08	-0.00077789	0.00223845	8.05e-05	2.56e-07
Chronotype	Jones et al. 2019	403195	252287	LTL	Codd V. et al. 2021	472174	rs149611468	T	C	0.98802	0.119935	0.0211151	1.3e-08	0.00523575	0.00946445	8e-05	6.48e-07
Chronotype	Jones et al. 2019	403195	252287	LTL	Codd V. et al. 2021	472174	rs1524472	A	G	0.440956	0.0252952	0.00453478	2.1e-08	0.00397729	0.00201447	7.72e-05	8.26e-06
Chronotype	Jones et al. 2019	403195	252287	LTL	Codd V. et al. 2021	472174	rs17374439	C	T	0.803508	-0.0555478	0.00566145	1.2e-22	0.00224022	0.00253577	0.000238705	1.65e-06
Chronotype	Jones et al. 2019	403195	252287	LTL	Codd V. et al. 2021	472174	rs17575798	G	A	0.806886	0.0392352	0.00568886	7.8e-12	0.00023534	0.00251981	0.000117961	1.85e-08
Chronotype	Jones et al. 2019	403195	252287	LTL	Codd V. et al. 2021	472174	rs17682747	G	A	0.767481	-0.0305453	0.00534573	8.7e-09	0.00373333	0.00238668	8.1e-05	5.18e-06
Chronotype	Jones et al. 2019	403195	252287	LTL	Codd V. et al. 2021	472174	rs1947198	C	T	0.87783	-0.0396714	0.00686993	3.2e-09	-0.00506633	0.00301955	8.27e-05	5.96e-06
Chronotype	Jones et al. 2019	403195	252287	LTL	Codd V. et al. 2021	472174	rs202157	C	T	0.29887	0.0397113	0.00493645	1.3e-15	0.00138211	0.00219966	0.000160478	8.36e-07
Chronotype	Jones et al. 2019	403195	252287	LTL	Codd V. et al. 2021	472174	rs2072727	T	C	0.4361	0.0278367	0.0045507	5.6e-10	-0.0026233	0.00201733	9.28e-05	3.58e-06
Chronotype	Jones et al. 2019	403195	252287	LTL	Codd V. et al. 2021	472174	rs2102506	G	A	0.3605	0.0293301	0.00472786	8.3e-10	-0.00067895	0.0020996	9.54e-05	2.21e-07
Chronotype	Jones et al. 2019	403195	252287	LTL	Codd V. et al. 2021	472174	rs2239626	T	C	0.695468	-0.0335827	0.00490904	5e-12	-0.00021762	0.00217644	0.000116058	2.12e-08
Chronotype	Jones et al. 2019	403195	252287	LTL	Codd V. et al. 2021	472174	rs231398	G	A	0.837855	0.0354509	0.00615616	5.8e-09	-0.0021778	0.0027057	8.22e-05	1.37e-06
Chronotype	Jones et al. 2019	403195	252287	LTL	Codd V. et al. 2021	472174	rs2467109	T	A	0.718089	-0.0276799	0.00501668	3.9e-08	-0.00272281	0.00223761	7.55e-05	3.14e-06
Chronotype	Jones et al. 2019	403195	252287	LTL	Codd V. et al. 2021	472174	rs2518022	T	C	0.0835266	0.0626693	0.00813849	7.6e-15	0.00625608	0.00347821	0.000147043	6.85e-06
Chronotype	Jones et al. 2019	403195	252287	LTL	Codd V. et al. 2021	472174	rs2653343	T	A	0.214721	0.0613434	0.00549376	5.2e-29	-0.0016657	0.00247067	0.000309136	9.63e-07
Chronotype	Jones et al. 2019	403195	252287	LTL	Codd V. et al. 2021	472174	rs28380327	A	T	0.629168	0.0289857	0.0046586	7.8e-10	-0.00196579	0.00209241	9.6e-05	1.87e-06
Chronotype	Jones et al. 2019	403195	252287	LTL	Codd V. et al. 2021	472174	rs2842638	T	G	0.576697	0.0306548	0.0046083	1.9e-11	-0.00144897	0.00205371	0.000109737	1.05e-06
Chronotype	Jones et al. 2019	403195	252287	LTL	Codd V. et al. 2021	472174	rs28634184	C	T	0.749415	0.0299077	0.00521122	1.3e-08	-0.00344294	0.00231135	8.17e-05	4.7e-06
Chronotype	Jones et al. 2019	403195	252287	LTL	Codd V. et al. 2021	472174	rs2893787	G	A	0.2553	0.0288453	0.00516506	3.5e-08	0.00035883	0.00228646	7.73e-05	5.22e-08
Chronotype	Jones et al. 2019	403195	252287	LTL	Codd V. et al. 2021	472174	rs2910032	C	T	0.482294	-0.0336963	0.00451163	1.1e-13	0.00098488	0.00200565	0.000138333	5.11e-07
Chronotype	Jones et al. 2019	403195	252287	LTL	Codd V. et al. 2021	472174	rs2949923	A	G	0.538655	-0.0265539	0.0045291	4.2e-09	-0.00027024	0.0020076	8.52e-05	3.84e-08
Chronotype	Jones et al. 2019	403195	252287	LTL	Codd V. et al. 2021	472174	rs308521	T	C	0.602903	0.0279091	0.00461881	1.5e-09	0.00149853	0.00204956	9.05e-05	1.13e-06
Chronotype	Jones et al. 2019	403195	252287	LTL	Codd V. et al. 2021	472174	rs34581681	G	A	0.839317	0.034486	0.00617986	4.2e-08	-0.00021983	0.00277237	7.72e-05	1.33e-08
Chronotype	Jones et al. 2019	403195	252287	LTL	Codd V. et al. 2021	472174	rs34619169	G	A	0.692101	-0.0272806	0.00488632	1.5e-08	-0.00536081	0.00218728	7.73e-05	1.27e-05
Chronotype	Jones et al. 2019	403195	252287	LTL	Codd V. et al. 2021	472174	rs34627176	G	A	0.786135	-0.0298813	0.00551285	3.6e-08	0.00014816	0.00246116	7.29e-05	7.68e-09
Chronotype	Jones et al. 2019	403195	252287	LTL	Codd V. et al. 2021	472174	rs34875688	T	A	0.767268	0.0320299	0.00534073	1.1e-09	0.00628283	0.00236993	8.92e-05	1.49e-05
Chronotype	Jones et al. 2019	403195	252287	LTL	Codd V. et al. 2021	472174	rs35653190	C	T	0.771778	0.0303562	0.00540798	2e-08	0.00057448	0.00239832	7.81e-05	1.22e-07
Chronotype	Jones et al. 2019	403195	252287	LTL	Codd V. et al. 2021	472174	rs3760185	C	T	0.751597	0.0371222	0.00527711	2.1e-12	0.00230297	0.0023643	0.000122718	2.01e-06
Chronotype	Jones et al. 2019	403195	252287	LTL	Codd V. et al. 2021	472174	rs3767240	T	C	0.6179	-0.0312547	0.00462739	7.3e-12	-0.00455473	0.00206332	0.000113135	1.03e-05
Chronotype	Jones et al. 2019	403195	252287	LTL	Codd V. et al. 2021	472174	rs3850174	T	A	0.742864	0.0318495	0.00519636	1.4e-09	0.00116241	0.00232133	9.32e-05	5.31e-07
Chronotype	Jones et al. 2019	403195	252287	LTL	Codd V. et al. 2021	472174	rs3877930	A	G	0.986059	-0.112315	0.0192049	3e-09	0.0089433	0.0078104	8.48e-05	2.78e-06
Chronotype	Jones et al. 2019	403195	252287	LTL	Codd V. et al. 2021	472174	rs4239386	T	A	0.665044	0.0343168	0.00478623	4.2e-13	0.00363575	0.00213129	0.000127485	6.16e-06
Chronotype	Jones et al. 2019	403195	252287	LTL	Codd V. et al. 2021	472174	rs4241964	T	G	0.525037	-0.0326407	0.00453345	7.2e-13	0.00047016	0.00202849	0.000128556	1.14e-07
Chronotype	Jones et al. 2019	403195	252287	LTL	Codd V. et al. 2021	472174	rs4321976	T	C	0.778752	0.0328285	0.00543138	8.7e-10	-0.00073186	0.00240511	9.06e-05	1.96e-07
Chronotype	Jones et al. 2019	403195	252287	LTL	Codd V. et al. 2021	472174	rs4339281	A	G	0.872986	0.0394057	0.00677257	5.3e-09	0.00554978	0.00301438	8.4e-05	7.18e-06
Chronotype	Jones et al. 2019	403195	252287	LTL	Codd V. et al. 2021	472174	rs4752593	G	C	0.371575	0.0265676	0.00468542	9.8e-09	-0.00440105	0.00207384	7.97e-05	9.54e-06
Chronotype	Jones et al. 2019	403195	252287	LTL	Codd V. et al. 2021	472174	rs4822107	G	A	0.494268	-0.0278435	0.00453576	8.7e-10	0.0022384	0.0020237	9.35e-05	2.59e-06
Chronotype	Jones et al. 2019	403195	252287	LTL	Codd V. et al. 2021	472174	rs4936291	A	G	0.610604	-0.0276435	0.00474862	9.4e-09	0.0060479	0.00210793	8.4e-05	1.74e-05
Chronotype	Jones et al. 2019	403195	252287	LTL	Codd V. et al. 2021	472174	rs520954	A	G	0.672827	-0.0422581	0.00479665	1.6e-18	-0.00584472	0.00212416	0.000192463	1.6e-05
Chronotype	Jones et al. 2019	403195	252287	LTL	Codd V. et al. 2021	472174	rs60194061	G	A	0.73032	-0.0326372	0.00511118	8.6e-11	-0.00042989	0.0022782	0.000101118	7.54e-08
Chronotype	Jones et al. 2019	403195	252287	LTL	Codd V. et al. 2021	472174	rs60616179	A	G	0.945063	0.0562524	0.009965	9.2e-09	0.000784	0.00422053	7.9e-05	7.31e-08
Chronotype	Jones et al. 2019	403195	252287	LTL	Codd V. et al. 2021	472174	rs62046253	C	T	0.655839	-0.0299674	0.00473879	1.4e-10	-0.00225182	0.00210849	9.92e-05	2.42e-06
Chronotype	Jones et al. 2019	403195	252287	LTL	Codd V. et al. 2021	472174	rs62082401	C	G	0.809399	-0.0433691	0.00574168	1.2e-14	-0.00220006	0.00257981	0.000141484	1.54e-06
Chronotype	Jones et al. 2019	403195	252287	LTL	Codd V. et al. 2021	472174	rs62553781	C	T	0.965073	0.0828273	0.0123021	3e-11	0.00485524	0.00559026	0.000112416	1.6e-06
Chronotype	Jones et al. 2019	403195	252287	LTL	Codd V. et al. 2021	472174	rs6537834	T	C	0.385278	-0.0252152	0.00462393	3.5e-08	0.00089261	0.00204864	7.37e-05	4.02e-07
Chronotype	Jones et al. 2019	403195	252287	LTL	Codd V. et al. 2021	472174	rs6599694	G	T	0.656185	0.0266711	0.00476984	2.1e-08	-0.00012502	0.0021191	7.75e-05	7.37e-09
Chronotype	Jones et al. 2019	403195	252287	LTL	Codd V. et al. 2021	472174	rs6656331	C	T	0.475922	0.0271244	0.00451193	1.5e-09	0.00317311	0.00201562	8.96e-05	5.25e-06
Chronotype	Jones et al. 2019	403195	252287	LTL	Codd V. et al. 2021	472174	rs6744983	G	T	0.62256	-0.0253244	0.00464336	4.9e-08	0.00233696	0.00207236	7.38e-05	2.69e-06
Chronotype	Jones et al. 2019	403195	252287	LTL	Codd V. et al. 2021	472174	rs6967481	C	T	0.50325	-0.029923	0.00452547	1.9e-11	0.00309049	0.00202146	0.000108423	4.95e-06
Chronotype	Jones et al. 2019	403195	252287	LTL	Codd V. et al. 2021	472174	rs7001604	T	C	0.613053	-0.0318374	0.00465169	7.3e-12	-0.0019587	0.00206408	0.000116169	1.91e-06
Chronotype	Jones et al. 2019	403195	252287	LTL	Codd V. et al. 2021	472174	rs72632979	A	G	0.828665	0.0346051	0.00599706	4e-09	0.00235604	0.00266317	8.26e-05	1.66e-06
Chronotype	Jones et al. 2019	403195	252287	LTL	Codd V. et al. 2021	472174	rs72720396	A	G	0.769471	-0.0430894	0.00533877	5.3e-16	-0.00485484	0.00238877	0.000161538	8.75e-06
Chronotype	Jones et al. 2019	403195	252287	LTL	Codd V. et al. 2021	472174	rs72829936	G	A	0.836049	-0.0352298	0.00610979	5.5e-09	-0.0002806	0.00272065	8.25e-05	2.25e-08
Chronotype	Jones et al. 2019	403195	252287	LTL	Codd V. et al. 2021	472174	rs7302062	T	C	0.55303	0.0317771	0.00453388	5.2e-12	-0.00283784	0.00202492	0.000121821	4.16e-06
Chronotype	Jones et al. 2019	403195	252287	LTL	Codd V. et al. 2021	472174	rs7304278	A	G	0.274962	-0.0327762	0.00506843	9.6e-11	-0.00123657	0.00224734	0.000103708	6.41e-07
Chronotype	Jones et al. 2019	403195	252287	LTL	Codd V. et al. 2021	472174	rs7313852	G	A	0.564644	0.0477061	0.00455758	3.8e-25	-0.00078031	0.00203445	0.000271674	3.12e-07
Chronotype	Jones et al. 2019	403195	252287	LTL	Codd V. et al. 2021	472174	rs73606718	G	A	0.879064	0.040119	0.00691498	5.7e-09	-0.0020228	0.00308057	8.35e-05	9.13e-07
Chronotype	Jones et al. 2019	403195	252287	LTL	Codd V. et al. 2021	472174	rs75120545	C	T	0.969822	-0.0974698	0.013897	2.9e-12	0.00367462	0.00632944	0.000121992	7.14e-07
Chronotype	Jones et al. 2019	403195	252287	LTL	Codd V. et al. 2021	472174	rs7547493	A	G	0.82194	-0.0582789	0.00587503	2.5e-23	0.00218997	0.00263629	0.000243996	1.46e-06
Chronotype	Jones et al. 2019	403195	252287	LTL	Codd V. et al. 2021	472174	rs75650221	C	T	0.961665	-0.0646983	0.011744	3.3e-08	-0.00632075	0.00519249	7.53e-05	3.14e-06
Chronotype	Jones et al. 2019	403195	252287	LTL	Codd V. et al. 2021	472174	rs7602425	C	T	0.924493	-0.0536212	0.00854512	3.2e-10	-0.00448793	0.00380633	9.77e-05	2.94e-06
Chronotype	Jones et al. 2019	403195	252287	LTL	Codd V. et al. 2021	472174	rs769066	T	C	0.816231	-0.0329101	0.00583263	1.9e-08	0.00110175	0.00258193	7.9e-05	3.86e-07
Chronotype	Jones et al. 2019	403195	252287	LTL	Codd V. et al. 2021	472174	rs7691121	C	G	0.767925	0.0340511	0.00532954	1e-10	0.00260555	0.00235847	0.000101234	2.58e-06
Chronotype	Jones et al. 2019	403195	252287	LTL	Codd V. et al. 2021	472174	rs77008212	A	G	0.912884	0.0825698	0.00798588	1.1e-24	0.00871911	0.00360812	0.000265075	1.24e-05
Chronotype	Jones et al. 2019	403195	252287	LTL	Codd V. et al. 2021	472174	rs7701529	A	T	0.237701	-0.0300077	0.00532109	1.7e-08	-0.00116157	0.00236539	7.89e-05	5.11e-07
Chronotype	Jones et al. 2019	403195	252287	LTL	Codd V. et al. 2021	472174	rs7735794	G	A	0.775914	-0.0313895	0.00570769	4.5e-08	0.00033309	0.00253518	7.5e-05	3.66e-08
Chronotype	Jones et al. 2019	403195	252287	LTL	Codd V. et al. 2021	472174	rs778147	C	A	0.366787	0.0296842	0.00466945	4.6e-10	-0.00102641	0.0020809	0.000100222	5.15e-07
Chronotype	Jones et al. 2019	403195	252287	LTL	Codd V. et al. 2021	472174	rs78095690	T	C	0.564251	-0.0275925	0.00456112	1.1e-09	0.00013861	0.00203051	9.08e-05	9.87e-09
Chronotype	Jones et al. 2019	403195	252287	LTL	Codd V. et al. 2021	472174	rs786406	A	G	0.297822	-0.0327319	0.00492279	1e-11	-0.00035528	0.0021917	0.000109638	5.57e-08
Chronotype	Jones et al. 2019	403195	252287	LTL	Codd V. et al. 2021	472174	rs7959983	T	C	0.595837	-0.0318282	0.00457585	4.7e-12	-0.00161896	0.00203738	0.000119982	1.34e-06
Chronotype	Jones et al. 2019	403195	252287	LTL	Codd V. et al. 2021	472174	rs9365769	A	G	0.436791	0.0262836	0.00457414	7.3e-09	0.00347325	0.00203315	8.19e-05	6.18e-06
Chronotype	Jones et al. 2019	403195	252287	LTL	Codd V. et al. 2021	472174	rs9369915	G	A	0.694286	-0.0371942	0.00491617	3e-14	0.00163174	0.00218582	0.000141946	1.18e-06
Chronotype	Jones et al. 2019	403195	252287	LTL	Codd V. et al. 2021	472174	rs9573971	A	G	0.966149	0.108483	0.0124737	4.9e-18	0.0072964	0.00547438	0.000187559	3.76e-06
Chronotype	Jones et al. 2019	403195	252287	LTL	Codd V. et al. 2021	472174	rs957501	T	A	0.336033	0.0263167	0.00477453	3e-08	-0.00082423	0.00212106	7.53e-05	3.2e-07
Chronotype	Jones et al. 2019	403195	252287	LTL	Codd V. et al. 2021	472174	rs9597241	A	C	0.811186	0.0322479	0.00579356	2.7e-08	0.00103424	0.00258406	7.68e-05	3.39e-07
Chronotype	Jones et al. 2019	403195	252287	LTL	Codd V. et al. 2021	472174	rs9636202	G	A	0.733926	0.0281132	0.00512565	2.7e-08	0.00054113	0.00227168	7.46e-05	1.2e-07
Chronotype	Jones et al. 2019	403195	252287	LTL	Codd V. et al. 2021	472174	rs9964420	C	A	0.695679	0.0406117	0.0049227	2.4e-16	0.00167508	0.00218271	0.000168775	1.25e-06
Insomnia	Lane et al. 2019	237627	129270	LTL	Codd V. et al. 2021	472174	rs10156602	A	G	0.637771	0.0101122	0.00144819	3.4e-12	0.00820936	0.00210455	0.000205144	3.22e-05
Insomnia	Lane et al. 2019	237627	129270	LTL	Codd V. et al. 2021	472174	rs10838708	G	A	0.540565	0.00840241	0.00140024	2.5e-09	-0.00147453	0.00202878	0.000151511	1.12e-06
Insomnia	Lane et al. 2019	237627	129270	LTL	Codd V. et al. 2021	472174	rs10947690	A	G	0.738436	-0.00868595	0.0015737	3.5e-08	0.00311165	0.00232006	0.000128187	3.81e-06
Insomnia	Lane et al. 2019	237627	129270	LTL	Codd V. et al. 2021	472174	rs11097861	A	G	0.284352	-0.00916107	0.00153452	1.7e-09	-0.00631705	0.00222471	0.000149965	1.71e-05
Insomnia	Lane et al. 2019	237627	129270	LTL	Codd V. et al. 2021	472174	rs11184946	C	T	0.582984	-0.00878653	0.00139968	2.9e-10	0.00238399	0.00203904	0.000165811	2.9e-06
Insomnia	Lane et al. 2019	237627	129270	LTL	Codd V. et al. 2021	472174	rs113851554	G	T	0.942793	-0.0413744	0.00307399	1.3e-41	0.0072044	0.00452543	0.00076179	5.37e-06
Insomnia	Lane et al. 2019	237627	129270	LTL	Codd V. et al. 2021	472174	rs11635495	T	C	0.485702	-0.00813358	0.00138626	6.8e-09	0.00017333	0.00200996	0.00014485	1.57e-08
Insomnia	Lane et al. 2019	237627	129270	LTL	Codd V. et al. 2021	472174	rs11673344	A	G	0.619812	-0.00868506	0.00142888	9e-10	-0.00232496	0.00206703	0.000155451	2.68e-06
Insomnia	Lane et al. 2019	237627	129270	LTL	Codd V. et al. 2021	472174	rs11804386	G	A	0.666568	-0.00805764	0.00146423	2.6e-08	0.00228469	0.00213502	0.000127424	2.43e-06
Insomnia	Lane et al. 2019	237627	129270	LTL	Codd V. et al. 2021	472174	rs12405761	A	C	0.570539	0.00923926	0.00139853	2.6e-11	8.008e-05	0.00202509	0.000183636	3.31e-09
Insomnia	Lane et al. 2019	237627	129270	LTL	Codd V. et al. 2021	472174	rs1327938	T	C	0.346215	-0.00911892	0.00146663	3.8e-10	0.0032385	0.00213422	0.000162661	4.88e-06
Insomnia	Lane et al. 2019	237627	129270	LTL	Codd V. et al. 2021	472174	rs1430205	C	T	0.541669	-0.00769252	0.0013907	3.6e-08	-0.0031326	0.00201592	0.000128743	5.11e-06
Insomnia	Lane et al. 2019	237627	129270	LTL	Codd V. et al. 2021	472174	rs1592757	G	C	0.644161	-0.00903752	0.00144358	4.6e-10	-0.00152943	0.00209365	0.000164912	1.13e-06
Insomnia	Lane et al. 2019	237627	129270	LTL	Codd V. et al. 2021	472174	rs17139246	T	C	0.610884	-0.00777532	0.00142927	4.1e-08	0.00352153	0.00207098	0.000124526	6.12e-06
Insomnia	Lane et al. 2019	237627	129270	LTL	Codd V. et al. 2021	472174	rs17151854	G	T	0.846784	-0.010705	0.00192286	2.4e-08	-0.00306833	0.00278219	0.000130416	2.58e-06
Insomnia	Lane et al. 2019	237627	129270	LTL	Codd V. et al. 2021	472174	rs17669584	A	G	0.80454	-0.00964647	0.00178391	3.6e-08	-0.00928932	0.00261148	0.00012304	2.68e-05
Insomnia	Lane et al. 2019	237627	129270	LTL	Codd V. et al. 2021	472174	rs1841625	A	G	0.568289	-0.00771112	0.00139836	3.6e-08	-0.00335257	0.00201751	0.000127953	5.85e-06
Insomnia	Lane et al. 2019	237627	129270	LTL	Codd V. et al. 2021	472174	rs1923770	T	A	0.382709	0.00996266	0.00142375	2.3e-12	-0.00213847	0.00206761	0.000206016	2.27e-06
Insomnia	Lane et al. 2019	237627	129270	LTL	Codd V. et al. 2021	472174	rs1942262	G	A	0.707539	-0.0111508	0.00152288	1.1e-13	-0.00184746	0.00220456	0.000225575	1.49e-06
Insomnia	Lane et al. 2019	237627	129270	LTL	Codd V. et al. 2021	472174	rs2062113	T	C	0.429456	0.00889979	0.00140332	1.9e-10	0.00293067	0.00202667	0.000169231	4.43e-06
Insomnia	Lane et al. 2019	237627	129270	LTL	Codd V. et al. 2021	472174	rs2296580	G	T	0.702012	0.0103125	0.00151028	8.7e-12	0.00143456	0.00218971	0.000196171	9.09e-07
Insomnia	Lane et al. 2019	237627	129270	LTL	Codd V. et al. 2021	472174	rs2297787	T	A	0.920608	0.0152861	0.00256133	2.1e-09	-0.0083805	0.00356517	0.000149867	1.17e-05
Insomnia	Lane et al. 2019	237627	129270	LTL	Codd V. et al. 2021	472174	rs2956278	A	G	0.785194	-0.00952347	0.00168476	1.3e-08	0.0067121	0.0024371	0.000134451	1.61e-05
Insomnia	Lane et al. 2019	237627	129270	LTL	Codd V. et al. 2021	472174	rs314280	A	G	0.453284	-0.00863865	0.00138926	3.5e-10	-0.0023376	0.00201379	0.00016269	2.85e-06
Insomnia	Lane et al. 2019	237627	129270	LTL	Codd V. et al. 2021	472174	rs324017	A	C	0.294978	0.00967624	0.00151903	1.1e-10	0.00161855	0.00219362	0.000170732	1.15e-06
Insomnia	Lane et al. 2019	237627	129270	LTL	Codd V. et al. 2021	472174	rs3824081	T	C	0.475638	0.00801355	0.0013892	1.1e-08	-0.00091793	0.00200849	0.000140013	4.42e-07
Insomnia	Lane et al. 2019	237627	129270	LTL	Codd V. et al. 2021	472174	rs4577309	A	G	0.46879	0.00811816	0.00138836	3.7e-09	0.00741073	0.0020217	0.000143865	2.85e-05
Insomnia	Lane et al. 2019	237627	129270	LTL	Codd V. et al. 2021	472174	rs4688760	C	T	0.309505	-0.0107674	0.00149946	1e-12	0.00787006	0.00216753	0.000216953	2.79e-05
Insomnia	Lane et al. 2019	237627	129270	LTL	Codd V. et al. 2021	472174	rs4751	G	T	0.575309	-0.00772701	0.00139656	1.6e-08	-0.00077517	0.0020362	0.000128812	3.07e-07
Insomnia	Lane et al. 2019	237627	129270	LTL	Codd V. et al. 2021	472174	rs4886860	G	C	0.234173	0.0112372	0.00163281	6.1e-12	-0.0146768	0.00235791	0.000199281	8.2e-05
Insomnia	Lane et al. 2019	237627	129270	LTL	Codd V. et al. 2021	472174	rs575346808	T	A	0.731596	-0.0105158	0.00156238	2.5e-11	-0.0244463	0.017835	0.000190606	3.98e-06
Insomnia	Lane et al. 2019	237627	129270	LTL	Codd V. et al. 2021	472174	rs62158170	A	G	0.785192	0.0120517	0.00168292	5.7e-13	0.00160698	0.00244269	0.000215766	9.17e-07
Insomnia	Lane et al. 2019	237627	129270	LTL	Codd V. et al. 2021	472174	rs6593005	A	G	0.258967	-0.00903102	0.00157978	8.6e-09	-0.00559441	0.0022721	0.000137508	1.28e-05
Insomnia	Lane et al. 2019	237627	129270	LTL	Codd V. et al. 2021	472174	rs6664467	G	A	0.86353	0.0112654	0.00201555	4.5e-08	-0.00271092	0.0029212	0.000131449	1.82e-06
Insomnia	Lane et al. 2019	237627	129270	LTL	Codd V. et al. 2021	472174	rs68094047	C	T	0.749565	-0.00941756	0.00160041	3.3e-09	0.0058346	0.00231203	0.0001457	1.35e-05
Insomnia	Lane et al. 2019	237627	129270	LTL	Codd V. et al. 2021	472174	rs7572387	A	C	0.570618	-0.00983894	0.00140245	1.5e-12	0.00600774	0.00202889	0.000207081	1.86e-05
Insomnia	Lane et al. 2019	237627	129270	LTL	Codd V. et al. 2021	472174	rs7711696	G	T	0.695476	-0.0101773	0.00150096	9.9e-12	-0.0012944	0.00216863	0.000193442	7.55e-07
Insomnia	Lane et al. 2019	237627	129270	LTL	Codd V. et al. 2021	472174	rs9845387	C	A	0.959258	0.0196529	0.00350129	2.1e-08	1.525e-05	0.00519736	0.000132571	1.82e-11
Insomnia	Lane et al. 2019	237627	129270	LTL	Codd V. et al. 2021	472174	rs9894577	G	A	0.682406	-0.0123638	0.00148745	1.5e-16	0.00027972	0.00214847	0.00029067	3.59e-08
Self-reported sleep duration	Dashti et al. 2019	446118	/	LTL	Codd V. et al. 2021	472174	rs10173260	T	C	0.393765	-0.0128368	0.00231322	2.9e-08	-0.0107719	0.00204185	6.90243e-05	5.89401e-05
Self-reported sleep duration	Dashti et al. 2019	446118	/	LTL	Codd V. et al. 2021	472174	rs10483350	A	G	0.804582	-0.017369	0.0028676	1.5e-09	0.0017782	0.00254341	8.22298e-05	1.03521e-06
Self-reported sleep duration	Dashti et al. 2019	446118	/	LTL	Codd V. et al. 2021	472174	rs10761674	C	T	0.477334	0.0123329	0.00226591	4.2e-08	0.00485559	0.00199956	6.64001e-05	1.24885e-05
Self-reported sleep duration	Dashti et al. 2019	446118	/	LTL	Codd V. et al. 2021	472174	rs1079727	T	C	0.842182	-0.0182922	0.00310347	5.3e-09	0.00375653	0.00273669	7.78673e-05	3.99044e-06
Self-reported sleep duration	Dashti et al. 2019	446118	/	LTL	Codd V. et al. 2021	472174	rs10973207	G	T	0.842323	-0.0204339	0.00312394	6e-11	0.00654055	0.0027857	9.58976e-05	1.16749e-05
Self-reported sleep duration	Dashti et al. 2019	446118	/	LTL	Codd V. et al. 2021	472174	rs11039544	G	A	0.837779	0.018389	0.00307361	1.9e-09	0.0112765	0.00267816	8.02299e-05	3.75456e-05
Self-reported sleep duration	Dashti et al. 2019	446118	/	LTL	Codd V. et al. 2021	472174	rs11190970	G	A	0.798661	0.015379	0.00282318	4.6e-08	0.00033082	0.00252435	6.65124e-05	3.63734e-08
Self-reported sleep duration	Dashti et al. 2019	446118	/	LTL	Codd V. et al. 2021	472174	rs112230981	A	G	0.94984	0.0315275	0.00522787	2.2e-09	0.0099114	0.00472877	8.15166e-05	9.30399e-06
Self-reported sleep duration	Dashti et al. 2019	446118	/	LTL	Codd V. et al. 2021	472174	rs113113059	T	C	0.78	0.0161406	0.00273732	8.4e-09	0.00086247	0.00240612	7.79303e-05	2.72115e-07
Self-reported sleep duration	Dashti et al. 2019	446118	/	LTL	Codd V. et al. 2021	472174	rs11567976	C	T	0.429092	-0.0128042	0.00228516	2.1e-08	0.00076343	0.00202377	7.03709e-05	3.01381e-07
Self-reported sleep duration	Dashti et al. 2019	446118	/	LTL	Codd V. et al. 2021	472174	rs11621908	C	T	0.917141	0.0240951	0.00416298	5.6e-09	-0.00769026	0.00366488	7.50876e-05	9.3252e-06
Self-reported sleep duration	Dashti et al. 2019	446118	/	LTL	Codd V. et al. 2021	472174	rs11643715	C	G	0.709058	-0.013895	0.00249658	3.2e-08	-0.00490512	0.00220804	6.94302e-05	1.04515e-05
Self-reported sleep duration	Dashti et al. 2019	446118	/	LTL	Codd V. et al. 2021	472174	rs11885663	C	T	0.752191	-0.0162176	0.00261811	8.6e-10	0.00487849	0.00231597	8.60027e-05	9.39725e-06
Self-reported sleep duration	Dashti et al. 2019	446118	/	LTL	Codd V. et al. 2021	472174	rs12246842	A	G	0.459815	0.0133949	0.00227425	3.9e-09	-0.00287449	0.00202182	7.77537e-05	4.28089e-06
Self-reported sleep duration	Dashti et al. 2019	446118	/	LTL	Codd V. et al. 2021	472174	rs12567114	G	A	0.724198	-0.0148307	0.0025403	4.3e-09	-0.0058088	0.00225227	7.63963e-05	1.40872e-05
Self-reported sleep duration	Dashti et al. 2019	446118	/	LTL	Codd V. et al. 2021	472174	rs12607679	T	C	0.737717	0.0201387	0.00259284	8.3e-15	-0.00290693	0.00230702	0.000135209	3.36252e-06
Self-reported sleep duration	Dashti et al. 2019	446118	/	LTL	Codd V. et al. 2021	472174	rs12791153	A	T	0.918911	-0.0235481	0.0042169	1.9e-08	0.00638619	0.00377239	6.98951e-05	6.06943e-06
Self-reported sleep duration	Dashti et al. 2019	446118	/	LTL	Codd V. et al. 2021	472174	rs13088093	T	G	0.663683	-0.0162722	0.00240235	7e-12	0.00212024	0.00212055	0.000102832	2.11725e-06
Self-reported sleep duration	Dashti et al. 2019	446118	/	LTL	Codd V. et al. 2021	472174	rs13109404	T	G	0.928024	0.0312035	0.00440829	1.4e-12	-0.00299151	0.00397064	0.000112297	1.20215e-06
Self-reported sleep duration	Dashti et al. 2019	446118	/	LTL	Codd V. et al. 2021	472174	rs147114641	C	A	0.773722	0.0159801	0.00270379	3.1e-09	-0.00046492	0.00709849	7.82945e-05	9.08499e-09
Self-reported sleep duration	Dashti et al. 2019	446118	/	LTL	Codd V. et al. 2021	472174	rs151014368	G	A	0.793742	-0.0160924	0.00281958	9.1e-09	0.00032154	0.0025121	7.30118e-05	3.46973e-08
Self-reported sleep duration	Dashti et al. 2019	446118	/	LTL	Codd V. et al. 2021	472174	rs1517572	A	C	0.419464	-0.0146443	0.00229467	1.5e-10	0.00112518	0.00203631	9.12871e-05	6.4663e-07
Self-reported sleep duration	Dashti et al. 2019	446118	/	LTL	Codd V. et al. 2021	472174	rs1553132	A	G	0.741567	-0.0145068	0.00258447	2.5e-08	-0.00298916	0.00228724	7.0619e-05	3.6172e-06
Self-reported sleep duration	Dashti et al. 2019	446118	/	LTL	Codd V. et al. 2021	472174	rs17427571	A	G	0.684313	0.0138255	0.00243544	1.3e-08	0.0028256	0.00215721	7.22317e-05	3.63358e-06
Self-reported sleep duration	Dashti et al. 2019	446118	/	LTL	Codd V. et al. 2021	472174	rs174560	T	C	0.685785	-0.0135751	0.00243675	2.8e-08	-0.00209511	0.00216514	6.95643e-05	1.98308e-06
Self-reported sleep duration	Dashti et al. 2019	446118	/	LTL	Codd V. et al. 2021	472174	rs1939455	G	T	0.879446	0.0204253	0.00356118	1.2e-08	0.00125754	0.00313745	7.37342e-05	3.40243e-07
Self-reported sleep duration	Dashti et al. 2019	446118	/	LTL	Codd V. et al. 2021	472174	rs205024	C	T	0.616265	-0.0138261	0.00232711	3.9e-09	0.00230653	0.00206103	7.91195e-05	2.65246e-06
Self-reported sleep duration	Dashti et al. 2019	446118	/	LTL	Codd V. et al. 2021	472174	rs2072727	T	C	0.43617	0.0132425	0.00228506	7.9e-09	-0.0026233	0.00201733	7.52773e-05	3.5813e-06
Self-reported sleep duration	Dashti et al. 2019	446118	/	LTL	Codd V. et al. 2021	472174	rs2079070	C	G	0.264613	0.0175475	0.00256638	7.5e-12	-0.00227249	0.00229624	0.000104784	2.07428e-06
Self-reported sleep duration	Dashti et al. 2019	446118	/	LTL	Codd V. et al. 2021	472174	rs2192528	A	G	0.480065	0.0133687	0.0022692	2.7e-09	-1.58e-05	0.00201581	7.77949e-05	1.30111e-10
Self-reported sleep duration	Dashti et al. 2019	446118	/	LTL	Codd V. et al. 2021	472174	rs2231265	A	G	0.227711	-0.014955	0.00269917	2.7e-08	-0.00343526	0.00240531	6.88073e-05	4.31991e-06
Self-reported sleep duration	Dashti et al. 2019	446118	/	LTL	Codd V. et al. 2021	472174	rs2696429	G	A	0.773626	0.0168884	0.00270763	4e-10	-0.00283906	0.00252726	8.71992e-05	2.67269e-06
Self-reported sleep duration	Dashti et al. 2019	446118	/	LTL	Codd V. et al. 2021	472174	rs2717076	C	T	0.372584	-0.0184107	0.00234091	3.1e-15	0.00230258	0.00208174	0.000138632	2.59105e-06
Self-reported sleep duration	Dashti et al. 2019	446118	/	LTL	Codd V. et al. 2021	472174	rs3027234	C	T	0.772849	0.0151536	0.00270628	2.3e-08	0.0217745	0.00242068	7.02761e-05	0.000171335
Self-reported sleep duration	Dashti et al. 2019	446118	/	LTL	Codd V. et al. 2021	472174	rs3095508	C	A	0.593529	0.0153518	0.00230437	3.1e-11	0.00089345	0.00203655	9.94771e-05	4.07615e-07
Self-reported sleep duration	Dashti et al. 2019	446118	/	LTL	Codd V. et al. 2021	472174	rs34354917	C	A	0.710472	0.0137464	0.00250081	3.9e-08	-0.0005068	0.002242	6.77235e-05	1.08219e-07
Self-reported sleep duration	Dashti et al. 2019	446118	/	LTL	Codd V. et al. 2021	472174	rs34556183	A	G	0.719606	0.0169228	0.00252323	2.3e-11	0.0160496	0.00222873	0.000100818	0.000109816
Self-reported sleep duration	Dashti et al. 2019	446118	/	LTL	Codd V. et al. 2021	472174	rs34731055	C	T	0.81911	-0.0194603	0.00294778	3.7e-11	-0.00598299	0.00260158	9.76829e-05	1.1201e-05
Self-reported sleep duration	Dashti et al. 2019	446118	/	LTL	Codd V. et al. 2021	472174	rs35531607	T	C	0.525917	-0.0128402	0.00227278	1.5e-08	0.00156629	0.00200673	7.15402e-05	1.29023e-06
Self-reported sleep duration	Dashti et al. 2019	446118	/	LTL	Codd V. et al. 2021	472174	rs35662245	T	A	0.661256	-0.0145968	0.00239263	1.4e-09	-0.00018591	0.0021115	8.34219e-05	1.64181e-08
Self-reported sleep duration	Dashti et al. 2019	446118	/	LTL	Codd V. et al. 2021	472174	rs365663	A	G	0.545963	0.0146291	0.00227857	1e-10	-0.00498612	0.00201536	9.23895e-05	1.29633e-05
Self-reported sleep duration	Dashti et al. 2019	446118	/	LTL	Codd V. et al. 2021	472174	rs374153	C	T	0.158085	0.0176119	0.00310308	9.1e-09	0.00060873	0.00274281	7.22017e-05	1.04318e-07
Self-reported sleep duration	Dashti et al. 2019	446118	/	LTL	Codd V. et al. 2021	472174	rs3751046	A	G	0.853507	-0.0194129	0.00320818	1.1e-09	0.00027488	0.00281283	8.20692e-05	2.02255e-08
Self-reported sleep duration	Dashti et al. 2019	446118	/	LTL	Codd V. et al. 2021	472174	rs4592416	A	G	0.535593	-0.0146828	0.0022701	9.3e-11	-0.00129909	0.00201175	9.37647e-05	8.83141e-07
Self-reported sleep duration	Dashti et al. 2019	446118	/	LTL	Codd V. et al. 2021	472174	rs465700	C	G	0.107834	0.0225148	0.00367362	1.4e-09	0.00250894	0.00322998	8.41906e-05	1.27785e-06
Self-reported sleep duration	Dashti et al. 2019	446118	/	LTL	Codd V. et al. 2021	472174	rs4767550	A	G	0.585862	-0.0143001	0.0023096	6.3e-10	0.00212937	0.0020542	8.5925e-05	2.2757e-06
Self-reported sleep duration	Dashti et al. 2019	446118	/	LTL	Codd V. et al. 2021	472174	rs4841498	C	T	0.48696	0.0139954	0.00226922	1.2e-09	0.00111321	0.00201285	8.52575e-05	6.47785e-07
Self-reported sleep duration	Dashti et al. 2019	446118	/	LTL	Codd V. et al. 2021	472174	rs55658675	C	T	0.644938	0.0131415	0.00236892	2e-08	0.019808	0.00210902	6.89781e-05	0.000186783
Self-reported sleep duration	Dashti et al. 2019	446118	/	LTL	Codd V. et al. 2021	472174	rs56372231	C	T	0.665907	-0.0169439	0.00239981	2.2e-12	-0.00168419	0.00212561	0.000111732	1.32958e-06
Self-reported sleep duration	Dashti et al. 2019	446118	/	LTL	Codd V. et al. 2021	472174	rs61796569	C	T	0.730417	-0.0154442	0.00256443	1.5e-09	-0.00025825	0.00227528	8.12954e-05	2.72842e-08
Self-reported sleep duration	Dashti et al. 2019	446118	/	LTL	Codd V. et al. 2021	472174	rs61985058	C	T	0.856824	-0.0185938	0.00322893	1.3e-08	-0.0035141	0.00288633	7.43257e-05	3.13931e-06
Self-reported sleep duration	Dashti et al. 2019	446118	/	LTL	Codd V. et al. 2021	472174	rs62120041	T	C	0.933902	0.0261113	0.00457497	9.6e-09	0.00623354	0.00408755	7.30131e-05	4.92539e-06
Self-reported sleep duration	Dashti et al. 2019	446118	/	LTL	Codd V. et al. 2021	472174	rs6575005	T	C	0.757854	0.0155637	0.00264172	4.4e-09	0.00188072	0.00232088	7.77984e-05	1.39073e-06
Self-reported sleep duration	Dashti et al. 2019	446118	/	LTL	Codd V. et al. 2021	472174	rs7198661	T	C	0.502318	0.0133829	0.00227449	3.9e-09	-0.00103541	0.00200692	7.75981e-05	5.63721e-07
Self-reported sleep duration	Dashti et al. 2019	446118	/	LTL	Codd V. et al. 2021	472174	rs73219758	G	A	0.708064	0.0164012	0.00249526	5.6e-11	-0.00029787	0.0022335	9.68344e-05	3.76688e-08
Self-reported sleep duration	Dashti et al. 2019	446118	/	LTL	Codd V. et al. 2021	472174	rs75539574	A	C	0.914208	-0.0362482	0.00406522	6.9e-19	-0.00314289	0.00365571	0.000178188	1.56536e-06
Self-reported sleep duration	Dashti et al. 2019	446118	/	LTL	Codd V. et al. 2021	472174	rs7556815	G	A	0.780856	-0.0407248	0.00274023	1.3e-49	0.00077979	0.00242131	0.000494859	2.19662e-07
Self-reported sleep duration	Dashti et al. 2019	446118	/	LTL	Codd V. et al. 2021	472174	rs7644809	T	C	0.421606	0.0130621	0.00230148	1.6e-08	-0.00114334	0.00204121	7.21992e-05	6.64469e-07
Self-reported sleep duration	Dashti et al. 2019	446118	/	LTL	Codd V. et al. 2021	472174	rs7806045	T	C	0.754703	0.0147916	0.00262577	1.4e-08	0.00564291	0.00232247	7.11276e-05	1.25026e-05
Self-reported sleep duration	Dashti et al. 2019	446118	/	LTL	Codd V. et al. 2021	472174	rs7915425	T	C	0.174682	0.0190638	0.00298959	2e-10	-0.00140736	0.00265551	9.11398e-05	5.94859e-07
Self-reported sleep duration	Dashti et al. 2019	446118	/	LTL	Codd V. et al. 2021	472174	rs8038326	A	G	0.72691	0.0159204	0.0025407	2.8e-10	-0.00868082	0.00226681	8.80066e-05	3.10583e-05
Self-reported sleep duration	Dashti et al. 2019	446118	/	LTL	Codd V. et al. 2021	472174	rs8072993	T	G	0.363492	-0.0174776	0.00282169	4.2e-10	0.00379739	0.0024882	8.59924e-05	4.93284e-06
Self-reported sleep duration	Dashti et al. 2019	446118	/	LTL	Codd V. et al. 2021	472174	rs915416	C	G	0.289947	0.0192587	0.00249452	9.9e-15	0.00014766	0.00219267	0.00013359	9.60459e-09
Self-reported sleep duration	Dashti et al. 2019	446118	/	LTL	Codd V. et al. 2021	472174	rs9345234	A	C	0.421984	-0.0130117	0.00229893	1.8e-08	0.00233498	0.00203199	7.18022e-05	2.79654e-06
Self-reported sleep duration	Dashti et al. 2019	446118	/	LTL	Codd V. et al. 2021	472174	rs9382445	T	C	0.62305	0.014536	0.00233387	4.8e-10	-0.00166719	0.00206922	8.69463e-05	1.37485e-06
Self-reported sleep duration	Dashti et al. 2019	446118	/	LTL	Codd V. et al. 2021	472174	rs9937053	G	A	0.576695	0.0169348	0.00229041	1.2e-13	0.0047598	0.00202163	0.000122527	1.174e-05
Self-reported long sleep	Dashti et al. 2019	339926	34184	LTL	Codd V. et al. 2021	472174	rs10899257	G	A	0.855527	-0.00563809	0.00103128	4.6e-08	-0.00210094	0.00283001	8.79206e-05	1.16721e-06
Self-reported long sleep	Dashti et al. 2019	339926	34184	LTL	Codd V. et al. 2021	472174	rs146467757	G	T	0.772153	0.00563786	0.000869897	8.1e-11	0.0107555	0.0149683	0.000123554	1.09349e-06
Self-reported long sleep	Dashti et al. 2019	339926	34184	LTL	Codd V. et al. 2021	472174	rs147114641	C	A	0.77403	0.00568908	0.000867588	4.9e-11	-0.00046492	0.00709849	0.00012648	9.08499e-09
Self-reported long sleep	Dashti et al. 2019	339926	34184	LTL	Codd V. et al. 2021	472174	rs17817288	A	G	0.518127	0.00418824	0.000726521	8.9e-09	0.00385072	0.00199889	9.77558e-05	7.85964e-06
Self-reported long sleep	Dashti et al. 2019	339926	34184	LTL	Codd V. et al. 2021	472174	rs3751046	A	G	0.852658	-0.00577495	0.00102722	2e-08	0.00027488	0.00281283	9.2971e-05	2.02255e-08
Self-reported long sleep	Dashti et al. 2019	339926	34184	LTL	Codd V. et al. 2021	472174	rs572857764	T	A	0.775271	0.00562714	0.000877581	1.3e-10	0.01079	0.00564014	0.000120939	7.75103e-06
Self-reported long sleep	Dashti et al. 2019	339926	34184	LTL	Codd V. et al. 2021	472174	rs62073915	A	G	0.77868	0.00605568	0.000891371	1e-11	0.00546266	0.00523162	0.000135759	2.30906e-06
Self-reported long sleep	Dashti et al. 2019	339926	34184	LTL	Codd V. et al. 2021	472174	rs6737318	A	G	0.778159	-0.00638002	0.000876506	3.4e-13	0.0008795	0.00242383	0.000155842	2.78848e-07
Self-reported long sleep	Dashti et al. 2019	339926	34184	LTL	Codd V. et al. 2021	472174	rs7534398	T	A	0.798618	-0.00507915	0.000908499	2.1e-08	-0.00646081	0.00251436	9.19415e-05	1.39834e-05
Self-reported long sleep	Dashti et al. 2019	339926	34184	LTL	Codd V. et al. 2021	472174	rs75458655	C	T	0.977027	-0.0167308	0.00242295	5.4e-12	0.0117348	0.00659022	0.00014025	6.71504e-06
Self-reported short sleep	Dashti et al. 2019	411934	106192	LTL	Codd V. et al. 2021	472174	rs11763750	G	A	0.814346	0.00721224	0.00123366	5.1e-09	-0.00625197	0.00257159	8.29636e-05	1.25177e-05
Self-reported short sleep	Dashti et al. 2019	411934	106192	LTL	Codd V. et al. 2021	472174	rs1229762	C	T	0.335499	-0.00723933	0.00101656	1e-12	-0.0013935	0.00213927	0.000123098	8.98633e-07
Self-reported short sleep	Dashti et al. 2019	411934	106192	LTL	Codd V. et al. 2021	472174	rs12518468	T	C	0.671544	-0.00588504	0.00102098	8.5e-09	-0.00026188	0.00213864	8.06499e-05	3.17562e-08
Self-reported short sleep	Dashti et al. 2019	411934	106192	LTL	Codd V. et al. 2021	472174	rs12567114	G	A	0.7246	0.00632465	0.00107682	4.1e-09	-0.0058088	0.00225227	8.37384e-05	1.40872e-05
Self-reported short sleep	Dashti et al. 2019	411934	106192	LTL	Codd V. et al. 2021	472174	rs12661667	C	T	0.736505	-0.00602193	0.00108717	2.8e-08	-0.00223554	0.00228642	7.44764e-05	2.02466e-06
Self-reported short sleep	Dashti et al. 2019	411934	106192	LTL	Codd V. et al. 2021	472174	rs12963463	C	T	0.299425	0.00711437	0.0010601	1.9e-11	0.00093217	0.00220182	0.000109322	3.796e-07
Self-reported short sleep	Dashti et al. 2019	411934	106192	LTL	Codd V. et al. 2021	472174	rs13107325	C	T	0.925472	-0.0132682	0.0018282	2.5e-13	6.039e-05	0.0038789	0.000127848	5.13349e-10
Self-reported short sleep	Dashti et al. 2019	411934	106192	LTL	Codd V. et al. 2021	472174	rs1380703	A	G	0.616469	-0.00676427	0.0010046	1.6e-11	0.00071938	0.00210432	0.000110048	2.4751e-07
Self-reported short sleep	Dashti et al. 2019	411934	106192	LTL	Codd V. et al. 2021	472174	rs1607227	G	T	0.704938	0.0063693	0.00105472	1.5e-09	-0.00118407	0.00219823	8.85207e-05	6.1448e-07
Self-reported short sleep	Dashti et al. 2019	411934	106192	LTL	Codd V. et al. 2021	472174	rs17005118	G	A	0.735064	-0.00648249	0.00108701	2.5e-09	0.00297981	0.00226871	8.63284e-05	3.65357e-06
Self-reported short sleep	Dashti et al. 2019	411934	106192	LTL	Codd V. et al. 2021	472174	rs17388803	A	C	0.894352	-0.00982621	0.00158706	6.5e-10	-0.00449212	0.00332585	9.30507e-05	3.86363e-06
Self-reported short sleep	Dashti et al. 2019	411934	106192	LTL	Codd V. et al. 2021	472174	rs2014830	C	T	0.698128	0.00578646	0.00105038	2.7e-08	-0.00838768	0.00219067	7.36674e-05	3.10467e-05
Self-reported short sleep	Dashti et al. 2019	411934	106192	LTL	Codd V. et al. 2021	472174	rs205024	C	T	0.616724	0.00551041	0.000986026	2.7e-08	0.00230653	0.00206103	7.58111e-05	2.65246e-06
Self-reported short sleep	Dashti et al. 2019	411934	106192	LTL	Codd V. et al. 2021	472174	rs2517827	C	A	0.688933	-0.00592859	0.00103615	5.7e-09	0.0159599	0.00215377	7.9469e-05	0.000116282
Self-reported short sleep	Dashti et al. 2019	411934	106192	LTL	Codd V. et al. 2021	472174	rs2820313	A	G	0.658888	-0.00600641	0.00101025	2.3e-09	0.00448847	0.00211383	8.58044e-05	9.54887e-06
Self-reported short sleep	Dashti et al. 2019	411934	106192	LTL	Codd V. et al. 2021	472174	rs2863957	C	A	0.781508	0.0101896	0.0011609	2.6e-18	0.00076119	0.00241568	0.00018699	2.10284e-07
Self-reported short sleep	Dashti et al. 2019	411934	106192	LTL	Codd V. et al. 2021	472174	rs3776864	A	C	0.66721	0.00572403	0.00101927	1.7e-08	-0.00205054	0.00214172	7.65538e-05	1.94138e-06
Self-reported short sleep	Dashti et al. 2019	411934	106192	LTL	Codd V. et al. 2021	472174	rs4585442	A	G	0.688977	-0.00634685	0.00103625	8.1e-10	-0.00204223	0.0021589	9.10589e-05	1.89515e-06
Self-reported short sleep	Dashti et al. 2019	411934	106192	LTL	Codd V. et al. 2021	472174	rs5757675	G	T	0.259528	0.00645515	0.00109902	2.7e-09	-0.00172044	0.00229539	8.37413e-05	1.18978e-06
Self-reported short sleep	Dashti et al. 2019	411934	106192	LTL	Codd V. et al. 2021	472174	rs59779556	T	G	0.553827	0.00549133	0.000965961	2e-08	-0.00107879	0.00200982	7.8447e-05	6.10181e-07
Self-reported short sleep	Dashti et al. 2019	411934	106192	LTL	Codd V. et al. 2021	472174	rs60882754	A	T	0.938985	0.011304	0.00200145	1.8e-08	-0.00554643	0.00412098	7.74311e-05	3.8364e-06
Self-reported short sleep	Dashti et al. 2019	411934	106192	LTL	Codd V. et al. 2021	472174	rs7524118	T	C	0.291624	-0.0057622	0.00105376	4.9e-08	0.00016254	0.00218467	7.25832e-05	1.17233e-08
Self-reported short sleep	Dashti et al. 2019	411934	106192	LTL	Codd V. et al. 2021	472174	rs7939345	T	G	0.207569	0.00649836	0.0011818	4e-08	-0.0104739	0.00245973	7.33943e-05	3.83995e-05
Self-reported short sleep	Dashti et al. 2019	411934	106192	LTL	Codd V. et al. 2021	472174	rs9321171	C	T	0.540122	0.00535425	0.000966062	4.2e-08	-0.00325475	0.00201814	7.4564e-05	5.50846e-06
Accelerometer-based sleep duration	Jones et al. 2019	84810	/	LTL	Codd V. et al. 2021	472174	rs113851554	G	T	0.943355	0.110302	0.0105835	2.3e-25	0.0072044	0.00452543	0.00127913	5.36752e-06
Accelerometer-based sleep duration	Jones et al. 2019	84810	/	LTL	Codd V. et al. 2021	472174	rs13282541	C	T	0.738651	0.0315751	0.00537988	4.4e-09	-0.00585845	0.00229935	0.000406005	1.37483e-05
Accelerometer-based sleep duration	Jones et al. 2019	84810	/	LTL	Codd V. et al. 2021	472174	rs17400325	T	C	0.957922	0.0659246	0.0117404	1.5e-08	0.00682463	0.00507099	0.000371647	3.83593e-06
Accelerometer-based sleep duration	Jones et al. 2019	84810	/	LTL	Codd V. et al. 2021	472174	rs2660302	T	A	0.188621	-0.0414559	0.00605419	8.5e-12	0.00264642	0.00257477	0.000552565	2.23738e-06
Accelerometer-based sleep duration	Jones et al. 2019	84810	/	LTL	Codd V. et al. 2021	472174	rs2880370	A	T	0.670187	0.0284119	0.00506139	2.2e-08	0.00213656	0.00214778	0.000371418	2.0958e-06
Accelerometer-based sleep duration	Jones et al. 2019	84810	/	LTL	Codd V. et al. 2021	472174	rs62158170	A	G	0.783405	-0.0541768	0.00574107	3.3e-21	0.00160698	0.00244269	0.00104893	9.16608e-07
Accelerometer-based sleep duration	Jones et al. 2019	84810	/	LTL	Codd V. et al. 2021	472174	rs72828540	T	C	0.751737	0.0407969	0.0054722	9.6e-14	-0.00014365	0.00232953	0.000654951	8.05331e-09
Accelerometer-based sleep duration	Jones et al. 2019	84810	/	LTL	Codd V. et al. 2021	472174	rs800165	C	T	0.342545	0.0277448	0.005004	2.5e-08	-0.0023046	0.00210725	0.000362355	2.53313e-06
Accelerometer-based sleep duration	Jones et al. 2019	84810	/	LTL	Codd V. et al. 2021	472174	rs9369062	A	C	0.707808	-0.0328869	0.00520319	1.9e-10	-0.00027925	0.00220293	0.000470831	3.40318e-08
L5Timing	Jones et al. 2019	85205	/	LTL	Codd V. et al. 2021	472174	rs113851554	G	T	0.943338	-0.133438	0.0107206	1.6e-35	0.0072044	0.00452543	0.001815	5.36752e-06
L5Timing	Jones et al. 2019	85205	/	LTL	Codd V. et al. 2021	472174	rs1144566	T	C	0.0300276	-0.0964431	0.0140056	7.8e-12	0.00134245	0.00595523	0.000556215	1.07621e-07
L5Timing	Jones et al. 2019	85205	/	LTL	Codd V. et al. 2021	472174	rs12927162	A	G	0.722516	-0.0292654	0.00532066	3.3e-08	-0.00410593	0.0022776	0.000354951	6.8828e-06
L5Timing	Jones et al. 2019	85205	/	LTL	Codd V. et al. 2021	472174	rs4882315	C	T	0.493429	-0.0270842	0.0048109	1.8e-08	-0.00102055	0.002014	0.000371846	5.43812e-07
L5Timing	Jones et al. 2019	85205	/	LTL	Codd V. et al. 2021	472174	rs9369062	A	C	0.70797	0.0393416	0.00527256	8.5e-14	-0.00027925	0.00220293	0.000653014	3.40318e-08
No. of sleep episodes	Jones et al. 2019	84810	/	LTL	Codd V. et al. 2021	472174	rs10233848	A	G	0.706674	-0.0346429	0.00513443	1.7e-11	0.00105986	0.00218608	0.000536505	4.97811e-07
No. of sleep episodes	Jones et al. 2019	84810	/	LTL	Codd V. et al. 2021	472174	rs11078916	T	C	0.279205	0.0286182	0.00521854	2.8e-08	0.00550254	0.0022524	0.000354483	1.26395e-05
No. of sleep episodes	Jones et al. 2019	84810	/	LTL	Codd V. et al. 2021	472174	rs11082030	T	C	0.724851	0.0298249	0.00524288	7.8e-09	-0.00042401	0.00224822	0.000381431	7.53311e-08
No. of sleep episodes	Jones et al. 2019	84810	/	LTL	Codd V. et al. 2021	472174	rs1124116	A	G	0.729507	0.0310845	0.00524515	2.1e-09	0.00114331	0.00223192	0.000413957	5.55738e-07
No. of sleep episodes	Jones et al. 2019	84810	/	LTL	Codd V. et al. 2021	472174	rs12479469	G	A	0.658069	-0.0314523	0.00501374	4.1e-10	-0.0006378	0.00214854	0.000463813	1.8663e-07
No. of sleep episodes	Jones et al. 2019	84810	/	LTL	Codd V. et al. 2021	472174	rs12714404	T	G	0.283222	0.0369176	0.00517784	1.1e-12	-0.00266296	0.00221166	0.000599063	3.07037e-06
No. of sleep episodes	Jones et al. 2019	84810	/	LTL	Codd V. et al. 2021	472174	rs1889978	C	T	0.485477	0.0271059	0.00468514	4.5e-09	-0.00175055	0.0020191	0.000394525	1.59196e-06
No. of sleep episodes	Jones et al. 2019	84810	/	LTL	Codd V. et al. 2021	472174	rs2141277	A	G	0.477521	0.0260861	0.00468047	1.4e-08	0.00529667	0.00201257	0.000366137	1.46689e-05
No. of sleep episodes	Jones et al. 2019	84810	/	LTL	Codd V. et al. 2021	472174	rs310727	T	C	0.474787	0.025953	0.00467516	3.2e-08	0.00367708	0.00200758	0.000363235	7.10489e-06
No. of sleep episodes	Jones et al. 2019	84810	/	LTL	Codd V. et al. 2021	472174	rs35823995	A	C	0.923831	-0.0566467	0.00925984	1.1e-09	0.00683579	0.00397004	0.000441076	6.27892e-06
No. of sleep episodes	Jones et al. 2019	84810	/	LTL	Codd V. et al. 2021	472174	rs3751837	C	T	0.780542	0.0333442	0.00565942	3.6e-09	0.00022232	0.00241741	0.00040915	1.79125e-08
No. of sleep episodes	Jones et al. 2019	84810	/	LTL	Codd V. et al. 2021	472174	rs429358	T	C	0.848043	0.0356169	0.00651007	3.6e-08	-0.0173498	0.00277091	0.000352818	8.30248e-05
No. of sleep episodes	Jones et al. 2019	84810	/	LTL	Codd V. et al. 2021	472174	rs4755731	A	G	0.569116	-0.0277831	0.00472333	3.3e-09	-0.0005285	0.00203257	0.000407803	1.43185e-07
No. of sleep episodes	Jones et al. 2019	84810	/	LTL	Codd V. et al. 2021	472174	rs4974697	A	T	0.609885	-0.0263488	0.00478221	4.7e-08	0.00070518	0.00206106	0.000357826	2.47924e-07
No. of sleep episodes	Jones et al. 2019	84810	/	LTL	Codd V. et al. 2021	472174	rs55754932	A	C	0.716331	-0.0371275	0.00520613	1.8e-12	0.00043398	0.00223824	0.000599328	7.96207e-08
No. of sleep episodes	Jones et al. 2019	84810	/	LTL	Codd V. et al. 2021	472174	rs7377083	C	A	0.570403	-0.0288867	0.00472986	1.2e-09	0.00162967	0.00203959	0.000439614	1.35211e-06
No. of sleep episodes	Jones et al. 2019	84810	/	LTL	Codd V. et al. 2021	472174	rs749100	A	G	0.58162	0.0325485	0.00472443	8.5e-12	-0.00283606	0.00202751	0.00055935	4.14384e-06
No. of sleep episodes	Jones et al. 2019	84810	/	LTL	Codd V. et al. 2021	472174	rs76753486	C	T	0.916437	-0.0473146	0.00846352	1.9e-08	0.00162766	0.00359852	0.000368376	4.3329e-07
No. of sleep episodes	Jones et al. 2019	84810	/	LTL	Codd V. et al. 2021	472174	rs8045740	G	T	0.867613	0.0524721	0.00704025	6.3e-14	0.00153883	0.00298324	0.000654575	5.63514e-07
No. of sleep episodes	Jones et al. 2019	84810	/	LTL	Codd V. et al. 2021	472174	rs8098424	G	A	0.619471	0.0271567	0.00482384	1.2e-08	0.0103262	0.00206205	0.000373568	5.31079e-05
No. of sleep episodes	Jones et al. 2019	84810	/	LTL	Codd V. et al. 2021	472174	rs9341399	T	C	0.063558	-0.0660763	0.00959421	6.4e-12	-0.00646002	0.00393072	0.000558976	5.72033e-06
No. of sleep episodes	Jones et al. 2019	84810	/	LTL	Codd V. et al. 2021	472174	rs9864672	T	C	0.521921	0.0294218	0.00466783	1.6e-10	-0.00301008	0.00201647	0.00046824	4.71922e-06
Sleep efficiency	Jones et al. 2019	84441	/	LTL	Codd V. et al. 2021	472174	rs113851554	G	T	0.943385	0.101362	0.0105127	4.5e-22	0.0072044	0.00452543	0.00109977	5.36752e-06
Sleep efficiency	Jones et al. 2019	84441	/	LTL	Codd V. et al. 2021	472174	rs13080973	A	G	0.798043	-0.0323593	0.00583041	3.1e-08	0.00677078	0.00252789	0.000364669	1.51934e-05
Sleep efficiency	Jones et al. 2019	84441	/	LTL	Codd V. et al. 2021	472174	rs13094687	A	G	0.685173	-0.0287591	0.00505473	1.3e-08	0.00576883	0.00216918	0.000383217	1.49788e-05
Sleep efficiency	Jones et al. 2019	84441	/	LTL	Codd V. et al. 2021	472174	rs17400325	T	C	0.957817	0.073524	0.0116449	2.2e-10	0.00682463	0.00507099	0.000471888	3.83593e-06
Sleep efficiency	Jones et al. 2019	84441	/	LTL	Codd V. et al. 2021	472174	rs62158169	C	T	0.783629	-0.0319268	0.00570503	2.3e-08	0.00180426	0.00244171	0.000370758	1.1564e-06
daytime sleepiness	Wang HM et al. 2019	452071	/	LTL	Codd V. et al. 2021	472174	rs11078398	G	A	0.743669	0.00766031	0.00124122	7.1e-10	-0.00293882	0.00239147	8.42469e-05	3.19827e-06
daytime sleepiness	Wang HM et al. 2019	452071	/	LTL	Codd V. et al. 2021	472174	rs11123962	T	G	0.553234	-0.00804433	0.00103439	7.5e-15	-0.00258423	0.00202079	0.000133767	3.46352e-06
daytime sleepiness	Wang HM et al. 2019	452071	/	LTL	Codd V. et al. 2021	472174	rs11942333	G	A	0.675798	-0.00605348	0.00110327	3.8e-08	0.0037877	0.00215319	6.65906e-05	6.55365e-06
daytime sleepiness	Wang HM et al. 2019	452071	/	LTL	Codd V. et al. 2021	472174	rs12140153	G	T	0.904572	0.01658	0.00179639	2.8e-20	0.00032489	0.00356978	0.0001884	1.75424e-08
daytime sleepiness	Wang HM et al. 2019	452071	/	LTL	Codd V. et al. 2021	472174	rs12153518	A	G	0.47224	0.00670287	0.00103166	6.8e-11	0.00561636	0.00200433	9.33691e-05	1.66289e-05
daytime sleepiness	Wang HM et al. 2019	452071	/	LTL	Codd V. et al. 2021	472174	rs13010456	A	G	0.594693	0.00774142	0.00105125	2.1e-13	-0.00041737	0.00204198	0.000119942	8.84788e-08
daytime sleepiness	Wang HM et al. 2019	452071	/	LTL	Codd V. et al. 2021	472174	rs13097760	A	C	0.638696	-0.00598755	0.00107776	3.2e-08	0.00071371	0.00209503	6.82684e-05	2.45789e-07
daytime sleepiness	Wang HM et al. 2019	452071	/	LTL	Codd V. et al. 2021	472174	rs13135092	A	G	0.917193	-0.0103303	0.0018774	3.1e-08	0.0011162	0.00370796	6.69697e-05	1.91917e-07
daytime sleepiness	Wang HM et al. 2019	452071	/	LTL	Codd V. et al. 2021	472174	rs147114641	C	A	0.773748	0.00787842	0.00122983	1.7e-10	-0.00046492	0.00709849	9.07703e-05	9.08499e-09
daytime sleepiness	Wang HM et al. 2019	452071	/	LTL	Codd V. et al. 2021	472174	rs1566362	T	C	0.631731	0.00631993	0.0010687	3.8e-09	0.00200209	0.00207818	7.73525e-05	1.96562e-06
daytime sleepiness	Wang HM et al. 2019	452071	/	LTL	Codd V. et al. 2021	472174	rs17131124	C	G	0.911524	-0.0111768	0.00183679	1.7e-09	0.00820121	0.00358061	8.18984e-05	1.11106e-05
daytime sleepiness	Wang HM et al. 2019	452071	/	LTL	Codd V. et al. 2021	472174	rs17356118	A	G	0.76879	-0.00765559	0.00122087	2.6e-10	0.00611949	0.00238799	8.69713e-05	1.39078e-05
daytime sleepiness	Wang HM et al. 2019	452071	/	LTL	Codd V. et al. 2021	472174	rs1846644	T	C	0.590849	-0.0113546	0.00104777	2.5e-27	0.00158728	0.00204296	0.000259713	1.27846e-06
daytime sleepiness	Wang HM et al. 2019	452071	/	LTL	Codd V. et al. 2021	472174	rs2787120	A	G	0.832602	0.00778398	0.00137756	2e-08	-0.00769102	0.00268116	7.06231e-05	1.74267e-05
daytime sleepiness	Wang HM et al. 2019	452071	/	LTL	Codd V. et al. 2021	472174	rs285793	G	A	0.461246	0.00676457	0.00103539	7.9e-11	0.00094763	0.00201305	9.44119e-05	4.69319e-07
daytime sleepiness	Wang HM et al. 2019	452071	/	LTL	Codd V. et al. 2021	472174	rs3122170	C	A	0.231111	0.00950345	0.00122688	5.6e-15	0.00197221	0.00242064	0.000132708	1.40587e-06
daytime sleepiness	Wang HM et al. 2019	452071	/	LTL	Codd V. et al. 2021	472174	rs4665972	T	C	0.393644	0.0066245	0.00105853	3.9e-10	0.0058364	0.00207261	8.66278e-05	1.67937e-05
daytime sleepiness	Wang HM et al. 2019	452071	/	LTL	Codd V. et al. 2021	472174	rs4765939	G	C	0.583272	-0.00627707	0.00104601	2e-09	-0.00173368	0.00203835	7.96531e-05	1.53207e-06
daytime sleepiness	Wang HM et al. 2019	452071	/	LTL	Codd V. et al. 2021	472174	rs501701	A	G	0.530709	0.0060623	0.00103722	6.5e-09	-0.00095849	0.00202813	7.55606e-05	4.73024e-07
daytime sleepiness	Wang HM et al. 2019	452071	/	LTL	Codd V. et al. 2021	472174	rs55818482	T	C	0.784998	-0.00973113	0.00125942	1.4e-14	7.589e-05	0.00243855	0.000132045	2.05119e-09
daytime sleepiness	Wang HM et al. 2019	452071	/	LTL	Codd V. et al. 2021	472174	rs55960940	T	C	0.822172	0.00762668	0.00135164	2e-08	0.00166573	0.00266134	7.04229e-05	8.29675e-07
daytime sleepiness	Wang HM et al. 2019	452071	/	LTL	Codd V. et al. 2021	472174	rs57746981	C	T	0.644468	0.00680998	0.00107584	2.2e-10	-0.00258456	0.00209691	8.86244e-05	3.21745e-06
daytime sleepiness	Wang HM et al. 2019	452071	/	LTL	Codd V. et al. 2021	472174	rs62055936	T	A	0.777484	0.00819979	0.00124114	4.4e-11	-0.00307367	0.00245041	9.65422e-05	3.33223e-06
daytime sleepiness	Wang HM et al. 2019	452071	/	LTL	Codd V. et al. 2021	472174	rs62519825	T	C	0.88741	-0.0094794	0.00162829	3.8e-09	0.00524363	0.00322192	7.49654e-05	5.6096e-06
daytime sleepiness	Wang HM et al. 2019	452071	/	LTL	Codd V. et al. 2021	472174	rs6741951	G	A	0.710788	0.00681617	0.00114107	2.7e-09	-0.007748	0.00220975	7.89255e-05	2.60364e-05
daytime sleepiness	Wang HM et al. 2019	452071	/	LTL	Codd V. et al. 2021	472174	rs6897863	A	C	0.584415	0.00645716	0.00104732	7.6e-10	-0.00177736	0.00203379	8.40781e-05	1.61748e-06
daytime sleepiness	Wang HM et al. 2019	452071	/	LTL	Codd V. et al. 2021	472174	rs6923811	T	C	0.678973	0.00677376	0.00110514	9.1e-10	0.00958889	0.00214118	8.30968e-05	4.24729e-05
daytime sleepiness	Wang HM et al. 2019	452071	/	LTL	Codd V. et al. 2021	472174	rs7476897	G	A	0.679434	0.00743007	0.00110192	2.7e-11	0.00058475	0.00216392	0.000100563	1.54653e-07
daytime sleepiness	Wang HM et al. 2019	452071	/	LTL	Codd V. et al. 2021	472174	rs7598712	G	T	0.555254	0.00579387	0.00104191	2.2e-08	-0.0028635	0.00202222	6.83979e-05	4.24654e-06
daytime sleepiness	Wang HM et al. 2019	452071	/	LTL	Codd V. et al. 2021	472174	rs7607363	A	G	0.561234	-0.0060244	0.00103841	8e-09	-0.00252297	0.00202601	7.4448e-05	3.28427e-06
daytime sleepiness	Wang HM et al. 2019	452071	/	LTL	Codd V. et al. 2021	472174	rs7837226	A	G	0.472852	-0.00574201	0.00103269	2e-08	-0.00454876	0.00200966	6.83838e-05	1.08502e-05
daytime sleepiness	Wang HM et al. 2019	452071	/	LTL	Codd V. et al. 2021	472174	rs8015449	A	G	0.538612	0.00619154	0.00103462	1.9e-09	3.577e-05	0.00201475	7.9213e-05	6.67568e-10
daytime sleepiness	Wang HM et al. 2019	452071	/	LTL	Codd V. et al. 2021	472174	rs825127	T	G	0.530794	0.00591296	0.00103275	9.5e-09	0.00386717	0.00200423	7.25076e-05	7.88475e-06
daytime sleepiness	Wang HM et al. 2019	452071	/	LTL	Codd V. et al. 2021	472174	rs843372	C	T	0.230053	0.00816368	0.00122597	2.2e-11	0.00190852	0.00239133	9.80765e-05	1.34901e-06
daytime sleepiness	Wang HM et al. 2019	452071	/	LTL	Codd V. et al. 2021	472174	rs886114	C	T	0.357313	0.00604278	0.00107429	1.9e-08	0.00148704	0.00208135	6.99835e-05	1.08107e-06
daytime sleepiness	Wang HM et al. 2019	452071	/	LTL	Codd V. et al. 2021	472174	rs960986	C	T	0.636525	0.00716034	0.00106799	1.5e-11	-3.394e-05	0.00208563	9.94226e-05	5.60853e-10
daytime sleepiness	Wang HM et al. 2019	452071	/	LTL	Codd V. et al. 2021	472174	rs9712275	C	T	0.485882	-0.00588405	0.0010319	1.3e-08	0.00151534	0.00200842	7.19186e-05	1.20562e-06
daytime napping	Dashti HS et al. 2021	452633	/	LTL	Codd V. et al. 2021	472174	rs1001817	T	C	0.492788	-0.00775426	0.00121418	1.7e-10	0.00114808	0.0019985	9.01013e-05	6.98933e-07
daytime napping	Dashti HS et al. 2021	452633	/	LTL	Codd V. et al. 2021	472174	rs10149986	G	T	0.185198	0.0109384	0.00156608	4.40048e-12	-0.0013875	0.00257225	0.000107768	6.16225e-07
daytime napping	Dashti HS et al. 2021	452633	/	LTL	Codd V. et al. 2021	472174	rs10152428	C	G	0.729765	0.00780688	0.00136996	1.09999e-08	-0.00212046	0.00225609	7.17404e-05	1.87088e-06
daytime napping	Dashti HS et al. 2021	452633	/	LTL	Codd V. et al. 2021	472174	rs10257273	T	A	0.14931	-0.0107366	0.00170413	8.9e-10	-0.00607804	0.00275894	8.76891e-05	1.02787e-05
daytime napping	Dashti HS et al. 2021	452633	/	LTL	Codd V. et al. 2021	472174	rs10811438	C	G	0.39342	-0.00721671	0.0012428	3.2e-09	0.00025876	0.00204944	7.44902e-05	3.37616e-08
daytime napping	Dashti HS et al. 2021	452633	/	LTL	Codd V. et al. 2021	472174	rs10835420	A	T	0.249174	-0.00889802	0.00140206	1.7e-10	-0.0037073	0.00230871	8.89755e-05	5.46102e-06
daytime napping	Dashti HS et al. 2021	452633	/	LTL	Codd V. et al. 2021	472174	rs10840017	G	A	0.232631	-0.00894142	0.00148101	2e-09	0.00051428	0.00244069	8.05226e-05	9.40316e-08
daytime napping	Dashti HS et al. 2021	452633	/	LTL	Codd V. et al. 2021	472174	rs10875606	A	C	0.684233	-0.00737707	0.0013077	1.29999e-08	0.00144339	0.0021643	7.03035e-05	9.41959e-07
daytime napping	Dashti HS et al. 2021	452633	/	LTL	Codd V. et al. 2021	472174	rs10875622	A	G	0.575365	0.0104621	0.0012291	1.29987e-17	-0.00280962	0.00202397	0.000160048	4.08117e-06
daytime napping	Dashti HS et al. 2021	452633	/	LTL	Codd V. et al. 2021	472174	rs11071755	A	G	0.425078	-0.00711401	0.00122819	5.19996e-09	-0.00413013	0.00202862	7.41176e-05	8.77853e-06
daytime napping	Dashti HS et al. 2021	452633	/	LTL	Codd V. et al. 2021	472174	rs11224896	C	T	0.110253	-0.0111605	0.00193872	1.09999e-08	0.00133693	0.00322913	7.32084e-05	3.63033e-07
daytime napping	Dashti HS et al. 2021	452633	/	LTL	Codd V. et al. 2021	472174	rs112520848	C	G	0.385884	0.00702449	0.00125191	1.79999e-08	0.00254406	0.00206215	6.95519e-05	3.22339e-06
daytime napping	Dashti HS et al. 2021	452633	/	LTL	Codd V. et al. 2021	472174	rs11258652	A	C	0.236815	-0.0104004	0.00142918	3.69999e-13	0.00283961	0.00237959	0.000116985	3.01586e-06
daytime napping	Dashti HS et al. 2021	452633	/	LTL	Codd V. et al. 2021	472174	rs11383197	AG	A	0.675376	0.00719036	0.00129454	2.69998e-08	-4.901e-05	0.00215802	6.81548e-05	1.09234e-09
daytime napping	Dashti HS et al. 2021	452633	/	LTL	Codd V. et al. 2021	472174	rs11615756	T	C	0.404611	0.0182673	0.00123883	1.39991e-49	-0.0018536	0.00205608	0.000480145	1.72128e-06
daytime napping	Dashti HS et al. 2021	452633	/	LTL	Codd V. et al. 2021	472174	rs11682175	C	T	0.472864	0.0069583	0.0012166	1.09999e-08	-0.00267316	0.0020133	7.22662e-05	3.73363e-06
daytime napping	Dashti HS et al. 2021	452633	/	LTL	Codd V. et al. 2021	472174	rs11860072	T	C	0.447209	-0.00897773	0.00123952	2.80027e-13	-0.00129896	0.00204158	0.000115886	8.5735e-07
daytime napping	Dashti HS et al. 2021	452633	/	LTL	Codd V. et al. 2021	472174	rs12042846	C	T	0.178874	0.00901497	0.00159014	1.89998e-08	0.00427676	0.00262905	7.1004e-05	5.6044e-06
daytime napping	Dashti HS et al. 2021	452633	/	LTL	Codd V. et al. 2021	472174	rs12140153	T	G	0.095397	-0.0247147	0.00211564	2.39994e-31	-0.00032489	0.00356978	0.000301406	1.75424e-08
daytime napping	Dashti HS et al. 2021	452633	/	LTL	Codd V. et al. 2021	472174	rs12346996	C	T	0.728071	-0.00796106	0.00136459	5e-09	0.00067368	0.00226602	7.51901e-05	1.87189e-07
daytime napping	Dashti HS et al. 2021	452633	/	LTL	Codd V. et al. 2021	472174	rs12451365	C	T	0.204638	0.010628	0.00150388	1.50003e-12	-0.00339858	0.00246242	0.000110328	4.03431e-06
daytime napping	Dashti HS et al. 2021	452633	/	LTL	Codd V. et al. 2021	472174	rs12657723	T	C	0.321683	0.00818319	0.00129849	2e-10	-0.00204038	0.0021537	8.77376e-05	1.90086e-06
daytime napping	Dashti HS et al. 2021	452633	/	LTL	Codd V. et al. 2021	472174	rs12992648	G	A	0.282932	-0.00765323	0.00134659	2.39999e-08	0.00112796	0.00225155	7.13581e-05	5.31525e-07
daytime napping	Dashti HS et al. 2021	452633	/	LTL	Codd V. et al. 2021	472174	rs13033444	G	A	0.282805	0.00974179	0.00135018	3.59998e-13	0.00233772	0.00224316	0.000115001	2.30019e-06
daytime napping	Dashti HS et al. 2021	452633	/	LTL	Codd V. et al. 2021	472174	rs13150944	G	A	0.689386	0.00860076	0.0013218	6.79986e-11	-0.00191704	0.00217604	9.35314e-05	1.64372e-06
daytime napping	Dashti HS et al. 2021	452633	/	LTL	Codd V. et al. 2021	472174	rs13169872	A	G	0.319196	0.00714	0.00130199	2.99999e-08	-0.00316335	0.00215986	6.64367e-05	4.54298e-06
daytime napping	Dashti HS et al. 2021	452633	/	LTL	Codd V. et al. 2021	472174	rs13263535	T	G	0.468536	-0.00687135	0.00121641	1.6e-08	0.00100085	0.00201322	7.04935e-05	5.23426e-07
daytime napping	Dashti HS et al. 2021	452633	/	LTL	Codd V. et al. 2021	472174	rs13284688	C	T	0.206572	0.0150717	0.00149894	1.69981e-23	3.25e-07	0.00246059	0.000223313	3.69477e-14
daytime napping	Dashti HS et al. 2021	452633	/	LTL	Codd V. et al. 2021	472174	rs13330072	G	A	0.286953	0.00791082	0.00134123	4.79999e-09	0.023816	0.00220422	7.68526e-05	0.000247184
daytime napping	Dashti HS et al. 2021	452633	/	LTL	Codd V. et al. 2021	472174	rs140008192	GTA	G	0.432275	0.00717917	0.00132316	4.30002e-08	0.00274055	0.00218925	6.50356e-05	3.31882e-06
daytime napping	Dashti HS et al. 2021	452633	/	LTL	Codd V. et al. 2021	472174	rs140506252	T	A	0.022478	-0.0227261	0.0040886	4.30002e-08	-0.00195184	0.00693318	6.82538e-05	1.67851e-07
daytime napping	Dashti HS et al. 2021	452633	/	LTL	Codd V. et al. 2021	472174	rs150538418	GT	G	0.215983	-0.00888893	0.00151925	7.19996e-09	-0.00793879	0.00252121	7.56246e-05	2.09982e-05
daytime napping	Dashti HS et al. 2021	452633	/	LTL	Codd V. et al. 2021	472174	rs1546977	G	A	0.439655	0.00827718	0.00122321	1e-11	0.00176634	0.00201811	0.000101152	1.6224e-06
daytime napping	Dashti HS et al. 2021	452633	/	LTL	Codd V. et al. 2021	472174	rs1601440	T	C	0.721378	-0.00912653	0.00135575	1.9002e-11	-0.00066362	0.00223491	0.000100107	1.86732e-07
daytime napping	Dashti HS et al. 2021	452633	/	LTL	Codd V. et al. 2021	472174	rs17158413	A	G	0.237279	0.00925014	0.00142955	4.40048e-11	-0.00603569	0.0023751	9.2494e-05	1.36768e-05
daytime napping	Dashti HS et al. 2021	452633	/	LTL	Codd V. et al. 2021	472174	rs17265513	C	T	0.199401	0.00913188	0.00151965	2e-09	0.00387777	0.00255395	7.97727e-05	4.88244e-06
daytime napping	Dashti HS et al. 2021	452633	/	LTL	Codd V. et al. 2021	472174	rs174541	C	T	0.360451	0.00988214	0.00126293	4.40048e-15	0.00228588	0.00210432	0.000135251	2.49909e-06
daytime napping	Dashti HS et al. 2021	452633	/	LTL	Codd V. et al. 2021	472174	rs17502738	C	T	0.195889	-0.00870459	0.00153004	2e-08	0.00463957	0.00254958	7.15016e-05	7.01318e-06
daytime napping	Dashti HS et al. 2021	452633	/	LTL	Codd V. et al. 2021	472174	rs1883048	C	T	0.523561	0.00787143	0.00122313	1.79999e-10	0.00404678	0.00202253	9.14909e-05	8.47862e-06
daytime napping	Dashti HS et al. 2021	452633	/	LTL	Codd V. et al. 2021	472174	rs1931175	G	C	0.383828	0.00776325	0.00124756	4.60002e-10	0.00225582	0.00207119	8.55427e-05	2.51228e-06
daytime napping	Dashti HS et al. 2021	452633	/	LTL	Codd V. et al. 2021	472174	rs200435329	T	G	0.237916	0.00986281	0.0014379	9.8992e-12	-0.00236615	0.00236671	0.000103933	2.11687e-06
daytime napping	Dashti HS et al. 2021	452633	/	LTL	Codd V. et al. 2021	472174	rs2033103	T	C	0.452115	0.00725728	0.00122022	2.59998e-09	-0.00103259	0.00201631	7.81436e-05	5.55445e-07
daytime napping	Dashti HS et al. 2021	452633	/	LTL	Codd V. et al. 2021	472174	rs2059639	T	C	0.520557	-0.0066823	0.0012172	2.39999e-08	-0.00075092	0.00201546	6.65817e-05	2.93994e-07
daytime napping	Dashti HS et al. 2021	452633	/	LTL	Codd V. et al. 2021	472174	rs2099810	G	A	0.49693	-0.00769192	0.00121447	2.80001e-10	0.00103233	0.00201156	8.86162e-05	5.5779e-07
daytime napping	Dashti HS et al. 2021	452633	/	LTL	Codd V. et al. 2021	472174	rs2143792	A	G	0.432469	-0.00713406	0.00123401	9.09997e-09	-0.0018776	0.00203767	7.38346e-05	1.7982e-06
daytime napping	Dashti HS et al. 2021	452633	/	LTL	Codd V. et al. 2021	472174	rs2202323	C	G	0.634126	-0.00758702	0.0012578	1.2e-09	0.00236439	0.00207152	8.03785e-05	2.75904e-06
daytime napping	Dashti HS et al. 2021	452633	/	LTL	Codd V. et al. 2021	472174	rs224111	A	G	0.387694	-0.00798411	0.00124912	1.6e-10	0.00578724	0.00205921	9.02529e-05	1.67276e-05
daytime napping	Dashti HS et al. 2021	452633	/	LTL	Codd V. et al. 2021	472174	rs2250377	G	A	0.661117	-0.0131561	0.00127975	1.39991e-24	0.00491246	0.00212399	0.000233431	1.13289e-05
daytime napping	Dashti HS et al. 2021	452633	/	LTL	Codd V. et al. 2021	472174	rs2284015	G	C	0.259172	0.00771167	0.00138662	4.09996e-08	-0.00107199	0.00227815	6.83295e-05	4.68939e-07
daytime napping	Dashti HS et al. 2021	452633	/	LTL	Codd V. et al. 2021	472174	rs2370926	C	T	0.366474	-0.00813213	0.00126359	1.7e-10	0.00081146	0.00208463	9.14981e-05	3.20905e-07
daytime napping	Dashti HS et al. 2021	452633	/	LTL	Codd V. et al. 2021	472174	rs2431108	C	T	0.328723	0.0129827	0.00129028	7.70016e-24	0.0019756	0.00214125	0.000223625	1.80286e-06
daytime napping	Dashti HS et al. 2021	452633	/	LTL	Codd V. et al. 2021	472174	rs2653349	G	A	0.785223	-0.0165942	0.00147827	3.40017e-29	0.00155864	0.00246602	0.000278317	8.46054e-07
daytime napping	Dashti HS et al. 2021	452633	/	LTL	Codd V. et al. 2021	472174	rs2699869	C	A	0.545872	-0.00678084	0.00121774	3.09999e-08	-0.00097622	0.00200615	6.84989e-05	5.01497e-07
daytime napping	Dashti HS et al. 2021	452633	/	LTL	Codd V. et al. 2021	472174	rs271057	T	C	0.751573	-0.00866783	0.00140414	6.49995e-10	-0.00802617	0.0023006	8.4182e-05	2.57764e-05
daytime napping	Dashti HS et al. 2021	452633	/	LTL	Codd V. et al. 2021	472174	rs2769916	A	G	0.688617	0.00875328	0.00131344	1.69981e-11	-0.00391132	0.00216955	9.81147e-05	6.88342e-06
daytime napping	Dashti HS et al. 2021	452633	/	LTL	Codd V. et al. 2021	472174	rs2786547	T	C	0.176896	-0.0107673	0.00158775	1e-11	0.00744463	0.00262665	0.000101592	1.70127e-05
daytime napping	Dashti HS et al. 2021	452633	/	LTL	Codd V. et al. 2021	472174	rs2943023	T	C	0.419803	-0.00710422	0.00123055	7.39997e-09	0.00111563	0.00202946	7.36305e-05	6.39998e-07
daytime napping	Dashti HS et al. 2021	452633	/	LTL	Codd V. et al. 2021	472174	rs295278	A	G	0.394519	-0.00787804	0.00124238	2.19999e-10	0.00669322	0.00204339	8.88269e-05	2.27226e-05
daytime napping	Dashti HS et al. 2021	452633	/	LTL	Codd V. et al. 2021	472174	rs301817	A	C	0.5894	0.00734402	0.00123666	1.6e-09	-0.00446561	0.00204075	7.79092e-05	1.01409e-05
daytime napping	Dashti HS et al. 2021	452633	/	LTL	Codd V. et al. 2021	472174	rs34262487	A	C	0.072003	-0.0145107	0.00235463	1.2e-09	0.00046681	0.0039187	8.38978e-05	3.00536e-08
daytime napping	Dashti HS et al. 2021	452633	/	LTL	Codd V. et al. 2021	472174	rs35011311	T	G	0.265581	-0.009082	0.00138249	4.40048e-11	0.00089012	0.00231338	9.53352e-05	3.13547e-07
daytime napping	Dashti HS et al. 2021	452633	/	LTL	Codd V. et al. 2021	472174	rs35039375	G	A	0.091832	0.0136431	0.00210973	8.69961e-11	-0.00772761	0.00354236	9.23821e-05	1.00786e-05
daytime napping	Dashti HS et al. 2021	452633	/	LTL	Codd V. et al. 2021	472174	rs350785	C	T	0.884524	-0.0126479	0.00190975	1.50003e-11	0.00028599	0.00316887	9.68941e-05	1.72501e-08
daytime napping	Dashti HS et al. 2021	452633	/	LTL	Codd V. et al. 2021	472174	rs351776	C	A	0.549518	0.00755367	0.00122072	8.40001e-10	0.0007499	0.00201885	8.45869e-05	2.92212e-07
daytime napping	Dashti HS et al. 2021	452633	/	LTL	Codd V. et al. 2021	472174	rs35549521	CT	C	0.430107	-0.00737113	0.00127693	1.5e-08	0.00298977	0.00210665	7.36135e-05	4.26568e-06
daytime napping	Dashti HS et al. 2021	452633	/	LTL	Codd V. et al. 2021	472174	rs35851551	G	A	0.101504	-0.011194	0.00202654	3.50002e-08	-0.00265984	0.00340792	6.74042e-05	1.29012e-06
daytime napping	Dashti HS et al. 2021	452633	/	LTL	Codd V. et al. 2021	472174	rs378421	A	G	0.41729	0.00697888	0.0012384	2.39999e-08	0.00973207	0.00205083	7.01576e-05	4.76903e-05
daytime napping	Dashti HS et al. 2021	452633	/	LTL	Codd V. et al. 2021	472174	rs3799380	C	T	0.200274	-0.00890214	0.00151371	1.29999e-08	-0.0158349	0.00248017	7.64057e-05	8.63237e-05
daytime napping	Dashti HS et al. 2021	452633	/	LTL	Codd V. et al. 2021	472174	rs3810484	G	A	0.443696	-0.00684147	0.001222	2.19999e-08	0.00168246	0.00201421	6.9244e-05	1.47768e-06
daytime napping	Dashti HS et al. 2021	452633	/	LTL	Codd V. et al. 2021	472174	rs385199	C	A	0.227862	-0.0209131	0.0014497	7.50067e-47	0.00280715	0.00242846	0.000459554	2.82988e-06
daytime napping	Dashti HS et al. 2021	452633	/	LTL	Codd V. et al. 2021	472174	rs3935190	A	G	0.536252	0.00801432	0.00122354	5.40008e-11	-0.00255858	0.00201616	9.47789e-05	3.41072e-06
daytime napping	Dashti HS et al. 2021	452633	/	LTL	Codd V. et al. 2021	472174	rs4511908	G	T	0.580907	0.00726347	0.00128337	1.40001e-08	-0.00307521	0.00211298	7.07635e-05	4.48597e-06
daytime napping	Dashti HS et al. 2021	452633	/	LTL	Codd V. et al. 2021	472174	rs4604518	A	G	0.453526	-0.00691205	0.00122091	1.40001e-08	0.00473331	0.00201796	7.08062e-05	1.1652e-05
daytime napping	Dashti HS et al. 2021	452633	/	LTL	Codd V. et al. 2021	472174	rs467897	A	G	0.677609	-0.00955698	0.00130107	2.60016e-13	-7.993e-05	0.00217459	0.000119191	2.86131e-09
daytime napping	Dashti HS et al. 2021	452633	/	LTL	Codd V. et al. 2021	472174	rs60222088	A	C	0.147267	-0.0112358	0.00172293	6.4003e-11	0.00399991	0.00279475	9.3948e-05	4.33823e-06
daytime napping	Dashti HS et al. 2021	452633	/	LTL	Codd V. et al. 2021	472174	rs60920123	A	G	0.433192	-0.00763778	0.00122697	4.49997e-10	-0.00116514	0.00201889	8.56022e-05	7.05392e-07
daytime napping	Dashti HS et al. 2021	452633	/	LTL	Codd V. et al. 2021	472174	rs61332968	GA	G	0.288661	0.00785019	0.0013472	4.20001e-09	0.00060519	0.00222342	7.501e-05	1.56906e-07
daytime napping	Dashti HS et al. 2021	452633	/	LTL	Codd V. et al. 2021	472174	rs614987	C	A	0.614205	0.0110217	0.00124925	7.50067e-19	2.006e-05	0.00206234	0.000171941	2.00374e-10
daytime napping	Dashti HS et al. 2021	452633	/	LTL	Codd V. et al. 2021	472174	rs62189006	G	A	0.092801	-0.0120943	0.0020982	8.30004e-09	-0.00074323	0.0034735	7.33992e-05	9.69642e-08
daytime napping	Dashti HS et al. 2021	452633	/	LTL	Codd V. et al. 2021	472174	rs6452787	G	A	0.463847	-0.00772931	0.0012169	2e-10	0.00296945	0.00201185	8.91228e-05	4.6138e-06
daytime napping	Dashti HS et al. 2021	452633	/	LTL	Codd V. et al. 2021	472174	rs6665690	C	A	0.170043	-0.00923907	0.00161461	5.99998e-09	-0.00141157	0.00267688	7.23345e-05	5.88907e-07
daytime napping	Dashti HS et al. 2021	452633	/	LTL	Codd V. et al. 2021	472174	rs6919087	G	T	0.3124	-0.0107806	0.0013114	1e-16	0.00349701	0.00216212	0.000149282	5.54028e-06
daytime napping	Dashti HS et al. 2021	452633	/	LTL	Codd V. et al. 2021	472174	rs73817091	T	C	0.042467	0.0165127	0.00302224	3.79997e-08	0.00099829	0.00504912	6.59486e-05	8.27907e-08
daytime napping	Dashti HS et al. 2021	452633	/	LTL	Codd V. et al. 2021	472174	rs7422655	T	C	0.736885	-0.00783348	0.00137827	1.09999e-08	-0.00080853	0.00226288	7.13618e-05	2.70376e-07
daytime napping	Dashti HS et al. 2021	452633	/	LTL	Codd V. et al. 2021	472174	rs7423968	G	A	0.428827	-0.00767586	0.00123216	4.79999e-10	0.00247363	0.00203175	8.57311e-05	3.13926e-06
daytime napping	Dashti HS et al. 2021	452633	/	LTL	Codd V. et al. 2021	472174	rs75022160	T	C	0.137254	-0.00988485	0.00176929	1.7e-08	0.00370221	0.00295935	6.89553e-05	3.31457e-06
daytime napping	Dashti HS et al. 2021	452633	/	LTL	Codd V. et al. 2021	472174	rs76257331	A	G	0.198266	0.00867666	0.0015218	1.2e-08	0.00041077	0.00251422	7.18149e-05	5.65315e-08
daytime napping	Dashti HS et al. 2021	452633	/	LTL	Codd V. et al. 2021	472174	rs76536937	TA	T	0.481142	-0.00753249	0.00124291	8e-10	-0.00154313	0.00205517	8.11369e-05	1.19401e-06
daytime napping	Dashti HS et al. 2021	452633	/	LTL	Codd V. et al. 2021	472174	rs76824303	C	A	0.099416	-0.0117977	0.00207749	1.7e-08	0.00875749	0.00344314	7.12429e-05	1.37007e-05
daytime napping	Dashti HS et al. 2021	452633	/	LTL	Codd V. et al. 2021	472174	rs7697461	T	A	0.742036	0.0082009	0.00139778	5.99998e-09	0.005818	0.00230261	7.60445e-05	1.35207e-05
daytime napping	Dashti HS et al. 2021	452633	/	LTL	Codd V. et al. 2021	472174	rs77154532	G	A	0.358326	-0.00769324	0.0012705	1.40001e-09	-3.836e-05	0.00209432	8.10009e-05	7.10511e-10
daytime napping	Dashti HS et al. 2021	452633	/	LTL	Codd V. et al. 2021	472174	rs7814873	T	C	0.617006	-0.00720972	0.00126385	1.5e-08	0.00139743	0.00209068	7.18903e-05	9.46203e-07
daytime napping	Dashti HS et al. 2021	452633	/	LTL	Codd V. et al. 2021	472174	rs785145	G	T	0.431455	0.0069889	0.00122527	1e-08	-0.00100323	0.00202295	7.18751e-05	5.20871e-07
daytime napping	Dashti HS et al. 2021	452633	/	LTL	Codd V. et al. 2021	472174	rs80163246	C	T	0.117455	0.0119129	0.00188438	1.40001e-10	0.00038949	0.00315089	8.82908e-05	3.23613e-08
daytime napping	Dashti HS et al. 2021	452633	/	LTL	Codd V. et al. 2021	472174	rs908442	T	A	0.408654	-0.0102781	0.00123558	1.39991e-16	0.00033855	0.00204148	0.000152853	5.82445e-08
daytime napping	Dashti HS et al. 2021	452633	/	LTL	Codd V. et al. 2021	472174	rs910187	A	G	0.373967	-0.00731754	0.00125594	4.90004e-09	-0.00446621	0.00208989	7.49921e-05	9.67224e-06
daytime napping	Dashti HS et al. 2021	452633	/	LTL	Codd V. et al. 2021	472174	rs9287862	T	C	0.913226	-0.0122526	0.00215162	2e-08	0.0056687	0.00355798	7.16391e-05	5.37598e-06
daytime napping	Dashti HS et al. 2021	452633	/	LTL	Codd V. et al. 2021	472174	rs9309116	T	C	0.652831	0.00737914	0.00127277	3.89996e-09	-8.442e-05	0.00210515	7.42566e-05	3.40584e-09
daytime napping	Dashti HS et al. 2021	452633	/	LTL	Codd V. et al. 2021	472174	rs936944	A	G	0.837821	-0.00913528	0.00164374	3.2e-08	0.00258447	0.00272105	6.82344e-05	1.9106e-06
daytime napping	Dashti HS et al. 2021	452633	/	LTL	Codd V. et al. 2021	472174	rs9389556	G	C	0.260947	0.00841517	0.00138285	9.69996e-10	-0.00080125	0.00227649	8.1808e-05	2.62364e-07
daytime napping	Dashti HS et al. 2021	452633	/	LTL	Codd V. et al. 2021	472174	rs9460110	C	T	0.369782	0.00735568	0.00125751	8.40001e-09	-0.00694518	0.0020905	7.55867e-05	2.33753e-05
daytime napping	Dashti HS et al. 2021	452633	/	LTL	Codd V. et al. 2021	472174	rs962247	A	G	0.476801	-0.00796355	0.00122493	5.70033e-11	0.00222504	0.00202267	9.33697e-05	2.56286e-06
daytime napping	Dashti HS et al. 2021	452633	/	LTL	Codd V. et al. 2021	472174	rs971415	G	A	0.122378	-0.0110652	0.00185108	1.2e-09	0.00358029	0.00306547	7.89386e-05	2.88896e-06
daytime napping	Dashti HS et al. 2021	452633	/	LTL	Codd V. et al. 2021	472174	rs9939355	T	C	0.557671	-0.00726404	0.00122438	4.49997e-09	-0.00348541	0.00202244	7.77582e-05	6.29004e-06
daytime napping	Dashti HS et al. 2021	452633	/	LTL	Codd V. et al. 2021	472174	rs9965170	A	G	0.423393	-0.0136374	0.00122874	7.8001e-29	0.00088617	0.00202865	0.00027207	4.04128e-07

## Sheet: Supplementary Data 2
Supplementary Data 2. Strength of instrumental variables for sleep-related phenotypes.			Back to TOC
Exposures	F-statistics	lower 95% bound for F-statistics
Before removing pleiotropic SNPs
Chronotype	45.236	43.21
Insomnia	42.81	39.423
Self-reported sleep duration	41.088	38.531
Self-reported short sleep	37.585	33.565
Self-reported long sleep	39.892	33.537
Daytime napping	46.224	44.064
Daytime sleepiness	42.086	38.641
Accelerometer-based sleep duration	48.875	41.43
L5 timing	59.372	48.427
Sleep efficiency	45.465	35.949
No. of sleep episodes	38.042	33.815
After removing pleiotropic SNPs
Chronotype	45.426	43.293
Insomnia	43.03	39.397
Self-reported sleep duration	40.885	38.211
Self-reported short sleep	36.98	32.82
Self-reported long sleep	40.632	33.874
Daytime napping	44.575	42.337
Daytime sleepiness	42.479	38.819
Accelerometer-based sleep duration	50.574	42.996
L5 timing	59.372	48.427
Sleep efficiency	48.738	37.754
No. of sleep episodes	36.328	31.508
Reverse MR
Leukocyte telomere length	108.69	101.79
F-statistic >10 suggests sufficient strength to ensure the validity of the instrumental variable.

## Sheet: Supplementary Data 3
Supplementary Data 3. Associations between genetically predicted sleep-related phenotypes and leukocyte telomere length.									Back to TOC
		IVW							MR-Egger						Weighted Median				MR-PRESSO
Exposures	No. of SNPs	Beta	95% CI	P-value	Cochran's Q	Q P-value	I2		Beta	95% CI	P-value	intercept	intercept P-value		Beta	95% CI	P-value		Global test P-value	Distortion test P-value	Beta	95% CI	P-value
Chronotype	117	0.016	0.004 to 0.028	0.009	219.31	2.3e-08	0.4711		0.038	-0.015 to 0.092	0.161	-0.0008	0.386		0.008	0.001 to 0.015	0.012		<0.0003	0.436	0.016	0.001 to 0.031	0.032
Insomnia	39	-0.034	-0.105 to 0.036	0.344	165.56	7.41e-18	0.7705		-0.349	-0.843 to 0.145	0.174	0.003	0.199		-0.022	-0.143 to 0.099	0.725		<5E-4	0.749	-0.034	-0.181 to 0.113	0.653
Self-reported sleep duration	66	0.055	-0.025 to 0.135	0.178	368.447	5.835e-44	0.8236		-0.101	-0.406 to 0.204	0.518	0.003	0.302		-0.019	-0.078 to 0.041	0.537		<5E-4	0.002	-0.006	-0.051 to 0.039	0.809
Self-reported short sleep	24	-0.315	-0.451 to -0.178	6.065e-05	98.27	2.8e-11	0.7659		-0.561	-1.857 to 0.734	0.405	-0.006	0.189		-0.052	-0.266 to 0.161	0.629		<5E-4	0.051	-0.315	-0.451 to -0.178	<0.001
Self-reported long sleep	10	0.252	-0.088 to 0.593	0.146	17.34	0.044	0.4809		-1.399	-2.445 to -0.353	0.031	0.01	0.011		-0.048	-0.567 to 0.472	0.857		0.045	0.492	0.252	-0.220 to 0.725	0.322
Daytime napping	105	-0.034	-0.121 to 0.054	0.449	367.548	4.13e-31	0.717		-0.184	-0.491 to 0.124	0.244	0.001	0.321		-0.095	-0.172 to -0.018	0.015		<5E-4	0.383	-0.034	-0.121 to 0.054	0.451
Daytime sleepiness	37	-0.005	-0.168 to 0.157	0.948	99.12	8.3e-08	0.6368		-0.422	-1.133 to 0.289	0.252	0.003	0.246		-0.006	-0.162 to 0.150	0.939		<5E-4	0.769	-0.005	-0.168 to 0.157	0.948
Accelerometer-based sleep duration	9	-0.004	-0.043 to 0.035	0.84	14.49	0.069	0.4479		0.093	-0.027 to 0.213	0.171	-0.004	0.129		-0.002	-0.056 to 0.052	0.941		0.099	\	-0.004	-0.056 to 0.048	0.884
L5 timing	5	-0.013	-0.068 to 0.043	0.654	5.82	0.213	0.3123		-0.082	-0.163 to 0.001	0.144	0.004	0.137		-0.021	-0.079 to 0.036	0.468		0.271	\	-0.013	-0.069 to 0.043	0.678
Sleep efficiency	5	-0.02	-0.141 to 0.101	0.75	18.666	0.001	0.7857		0.193	0.074 to 0.311	0.049	-0.002	0.128		0.024	-0.064 to 0.111	0.596		0.017	1	-0.02	-0.141 to 0.101	0.766
No. of sleep episodes	22	-0.002	-0.063 to 0.060	0.954	94.53	2.64e-11	0.7778		-0.125	-0.394 to 0.143	0.371	0.004	0.365		-0.013	-0.056 to 0.030	0.556		<5E-4	0.049	0.001	-0.037 to 0.039	0.94
Abbreviations:inverse variance weighted (IVW); least active 5 hours timing (L5 timing); Mendelian randomisation (MR); MR-Pleiotropy RESidual Sum and Outliers (MR-PRESSO); single nucleotide polymorphism (SNP).
MR-Egger method, with an intercept term differing from zero representing evidence of horizontal pleiotropy, the intercept with P-value < 0.05 indicates the presence of overall horizontal pleiotropy.
Cochran’s Q statistic and I2 in IVW methods to assess heterogeneity of the Wald estimates across variants, P-value < 0.05 indicates the presence of heterogeneity.
MR-PRESSO Global test detected horizontal pleiotropy and MR-PRESSO distortion test detected whether statistically significant differences in the causal estimates before and after correction for outliers. If the P values of both the global and distortion tests were less than 0.05, which indicates the existence of horizontal pleiotropy, the outlier-adjusted causal estimates for relationships were p…

## Sheet: Supplementary Data 4
Supplementary Data 4. MR results of sleep-related traits on leukocyte telomere length after removing outliers (identified using Radial MR).									Back to TOC
			IVW						MR-Egger								Weighted Median				MR-PRESSO
Exposures	No. of SNPs	No. of removing SNPs*	Beta	95% CI	P-value	Cochran's Q	Q P-value		Beta	95% CI	P-value	intercept	intercept P-value	Rucker's Q	Q P-value		Beta	95% CI	P-value		Global test P-value	Distortion test P-value	Beta	95% CI	P-value
Chronotype	102	15	0.012	0.001 to 0.024	0.041	87.942	0.82		0.029	-0.012 to 0.071	0.17	-0.001	0.396	87.214	0.815		0.02	0.001 to 0.039	0.039		0.825	\	0.012	0.001 to 0.024	0.044
Insomnia	28	11	-0.002	-0.085 to 0.080	0.959	30.849	0.277		-0.165	-0.425 to 0.095	0.223	0.002	0.203	28.948	0.313		-0.011	-0.134 to 0.112	0.862		0.272	\	-0.002	-0.090 to 0.086	0.962
Self-reported sleep duration	54	12	0.014	-0.027 to 0.055	0.507	66.986	0.094		0.035	-0.116 to 0.186	0.654	-0.001	0.781	66.885	0.081		-0.018	-0.076 to 0.039	0.532		0.096	\	0.014	-0.027 to 0.055	0.51
Self-reported short sleep	20	4	-0.155	-0.302 to -0.007	0.04	24.993	0.161		-0.035	-0.834 to 0.764	0.458	-0.001	0.932	24.681	0.134		-0.036	-0.250 to 0.177	0.739		0.162	\	-0.155	-0.309 to -0.001	0.049
Self-reported long sleep	8	2	0.34	-0.072 to 0.752	0.106	7.056	0.423		-1.746	-4.332 to 0.840	0.234	0.011	0.16	4.491	0.61		0.09	-0.438 to 0.618	0.738		0.413	\	0.34	-0.074 to 0.754	0.151
Daytime napping	85	20	-0.066	-0.137 to 0.005	0.068	66.005	0.926		-0.068	-0.239 to 0.103	0.438	2.04e-05	0.98	66.005	0.914		-0.094	-0.171 to -0.017	0.016		0.932	\	-0.066	-0.141 to 0.010	0.085
Daytime sleepiness	28	9	-0.039	-0.149 to 0.071	0.487	21.625	0.756		-0.01	-0.471 to 0.450	0.965	-0.0002	0.9	21.609	0.71		-0.007	-0.167 to 0.153	0.933		0.766	\	-0.039	-0.138 to 0.060	0.444
Accelerometer-based sleep duration	8	1	0.01	-0.030 to 0.050	0.613	7.785	0.352		0.074	-0.027 to 0.175	0.201	-0.003	0.227	5.973	0.426		0.002	-0.053 to 0.056	0.201		0.361	\	0.01	-0.032 to 0.053	0.646
L5 timing	4	1	-0.028	-0.077 to 0.020	0.254	1.559	0.669		-0.069	-0.153 to 0.016	0.251	0.003	0.369	0.237	0.888		-0.027	-0.082 to 0.029	0.343		0.629	\	-0.028	-0.063 to 0.007	0.212
Sleep efficiency	2	3	0.026	-0.075 to 0.126	0.614	2.103	0.147		\	\	\	\	\	\	\		\	\	\		\	\	\	\	\
No. of sleep episodes	18	4	-0.015	-0.046 to 0.016	0.347	16.482	0.489		0.013	-0.121 to 0.146	0.854	-0.001	0.679	16.302	0.432		-0.017	-0.061 to 0.026	0.437		0.481	\	-0.015	-0.046 to 0.016	0.353
* Herein, we performed Radial MR analyses using modified second-order weights to identify outliers.
Abbreviations:inverse variance weighted (IVW); least active 5 hours timing (L5 timing); Mendelian randomisation (MR); MR-Pleiotropy RESidual Sum and Outliers (MR-PRESSO); single nucleotide polymorphism (SNP).
MR-Egger method, with an intercept term differing from zero representing evidence of horizontal pleiotropy, the intercept with P-value < 0.05 indicates the presence of overall horizontal pleiotropy.
Cochran’s Q statistic in IVW methods to assess heterogeneity of the Wald estimates across variants, P-value < 0.05 indicates the presence of heterogeneity.
Rucker’s Q is an extended version of Cochran’s Q statistic and can be used to assess heterogeneity about the MR-Egger fit, P-value < 0.05 indicates the presence of heterogeneity.
MR-PRESSO Global test detected horizontal pleiotropy and MR-PRESSO distortion test detected whether statistically significant differences in the causal estimates before and after correction for outliers. If the P values of both the global and distortion tests were less than 0.05, which indicates the existence of horizontal pleiotropy, the outlier-adjusted causal estimates for relationships were p…

## Sheet: Supplementary Data 5
Supplementary Data 5. Mendelian randomization results after Steiger filtering.				Back to TOC									Back to TOC
				IVW							MR-Egger						Weighted Median				MR-PRESSO
Exposures	Outcomes	No. of SNPs	Number of removing SNPsa	Beta	95% CI	P-value	Q	Q P-value	I2		Beta	95% CI	P-value	intercept	intercept P-value		Beta	95% CI	P-value		Global test P-value	Distortion test P-value	Beta	95% CI	P-value
Self-reported sleep duration	LTL	63	3	0.005	-0.049 to 0.060	0.846	157.664	2.78e-10	0.6068		-0.036	-0.243 to 0.171	0.734	0.001	0.685		-0.019	-0.079 to 0.041	0.539		<5E-4	0.129	0.005	-0.051 to 0.039	0.847
Self-reported short sleep	LTL	23	1	-0.224	-0.363 to -0.085	0.002	53.81	0.000175	0.5912		0.355	-0.639 to 1.350	0.492	-0.004	0.255		-0.04	-0.243 to 0.164	0.702		0.001	0.411	-0.224	-0.441 to -0.007	0.039
Daytime napping	LTL	103	2	-0.069	-0.136 to 0.003	0.079	203.61	9.503e-09	0.499		-0.146	-0.378 to 0.086	0.219	0.001	0.5		-0.095	-0.172 to -0.019	0.034		<5E-4	0.782	-0.07	-0.141 to 0.003	0.062
Abbreviations: inverse variance weighted (IVW); least active 5 hours timing (L5 timing); Mendelian randomisation (MR); single nucleotide polymorphism (SNP); UK Biobank (UKB); weighted median (WM).
a The number of snps removed by the Steiger filtering method.
MR-Egger method, with an intercept term differing from zero representing evidence of horizontal pleiotropy, the intercept with P-value < 0.05 indicates the presence of overall horizontal pleiotropy.
Cochran’s Q statistic and I2 in IVW methods to assess heterogeneity of the Wald estimates across variants, P-value < 0.05 indicates the presence of heterogeneity.
MR-PRESSO Global test detected horizontal pleiotropy and MR-PRESSO distortion test detected whether statistically significant differences in the causal estimates before and after correction for outliers. If the P values of both the global and distortion tests were less than 0.05, which indicates the existence of horizontal pleiotropy, the outlier-adjusted causal estimates for relationships were p…

## Sheet: Supplementary Data 6
Supplementary Data 6. Associations between genetically predicted sleep-related phenotypes and leukocyte telomere length after removing pleiotropic SNPs.												Back to TOC
			IVW							MR-Egger						Weighted Median				MR-PRESSO
Exposures	No. of SNPs	Number of removed SNPsa	Beta	95% CI	P-value	Q	Q P-value	I2		Beta	95% CI	P-value	intercept	intercept P-value		Beta	95% CI	P-value		Global test P-value	Distortion test P-value	Beta	95% CI	P-value
Chronotype	106	11	0.014	0.002 to 0.027	0.024	146.83	0.004	0.2849		0.044	-0.002 to 0.089	0.066	-0.001	0.193		0.008	-0.012 to 0.028	0.441		0.005	1	0.014	0.0001 to 0.028	0.049
Insomnia	34	5	-0.071	-0.230 to 0.088	0.381	146.33	3.21e-16	0.7745		-0.374	-0.877 to 0.129	0.155	0.003	0.223		-0.064	-0.194 to 0.066	0.336		<5E-4	0.401	-0.071	-0.230 to 0.088	0.387
Self-reported sleep duration	60	6	0.063	-0.024 to 0.150	0.155	356.49	4.01e-44	0.8345		-0.077	-0.406 to 0.251	0.646	0.002	0.388		-0.018	-0.079 to 0.042	0.552		<5E-4	0.001	-0.004	-0.052 to 0.044	0.867
Self-reported short sleep	22	2	-0.292	-0.435 to -0.149	<0.001	88.06	3.48e-10	0.7615		0.534	-1.063 to 2.131	0.52	-0.006	0.315		-0.084	-0.309 to 0.141	0.463		<0.001	0.059	-0.292	-0.585 to -0.001	0.044
Self-reported long sleep	9	1	0.151	-0.215 to 0.516	0.42	15.08	0.058	0.4697		-1.507	-2.671 to -0.342	0.039	0.011	0.022		-0.075	-0.607 to 0.456	0.781		0.059	\	0.151	-0.351 to 0.652	0.573
Daytime napping	94	11	-0.029	-0.126 to 0.068	0.555	348.27	3.61e-31	0.733		-0.165	-0.499 to 0.168	0.334	0.001	0.405		-0.01	-0.184 to -0.016	0.02		<0.0003	0.402	-0.029	-0.126 to 0.068	0.557
Daytime sleepiness	33	4	0.05	-0.112 to 0.211	0.546	77.68	1.14e-05	0.588		-0.422	-1.084 to 0.241	0.222	0.004	0.161		0.009	-0.152 to 0.170	0.913		<5E-4	0.123	0.05	-0.112 to 0.211	0.55
Accelerometer-based sleep duration	9	0	-0.004	-0.056 to 0.048	0.881	14.49	0.07	0.4479		0.093	-0.027 to 0.213	0.171	-0.004	0.129		-0.002	-0.056 to 0.052	0.941		0.099	\	-0.004	-0.056 to 0.048	0.884
L5 timing	5	0	-0.013	-0.059 to 0.034	0.589	5.82	0.213	0.3123		-0.082	-0.163 to 0.000	0.144	0.004	0.137		0.461	-0.078 to 0.035	0.461		0.271	\	-0.013	-0.069 to 0.043	0.678
Sleep efficiency	4	1	0.011	-0.110 to 0.132	0.862	11.95	0.008	0.7489		0.184	0.040 to 0.328	0.129	-0.01	0.115		0.052	-0.025 to 0.129	0.188		0.071	\	0.011	-0.110 to 0.132	0.873
No. of sleep episodes	16	6	0.036	-0.026 to 0.097	0.256	46.92	3.79e-05	0.6803		-0.114	-0.370 to 0.141	0.395	0.005	0.256		-0.009	-0.065 to 0.046	0.74		<5E-4	0.16	0.036	-0.026 to 0.097	0.274
Abbreviations: inverse variance weighted (IVW); least active 5 hours timing (L5 timing); Mendelian randomisation (MR); single nucleotide polymorphism (SNP); UK Biobank (UKB); weighted median (WM).
a The number of pleiotropic SNPs were removed.
MR-Egger method, with an intercept term differing from zero representing evidence of horizontal pleiotropy, the intercept with P-value < 0.05 indicates the presence of overall horizontal pleiotropy.
Cochran’s Q statistic and I2 in IVW methods to assess heterogeneity of the Wald estimates across variants, P-value < 0.05 indicates the presence of heterogeneity.
MR-PRESSO Global test detected horizontal pleiotropy and MR-PRESSO distortion test detected whether statistically significant differences in the causal estimates before and after correction for outliers. If the P values of both the global and distortion tests were less than 0.05, which indicates the existence of horizontal pleiotropy, the outlier-adjusted causal estimates for relationships were p…

## Sheet: Supplementary Data 7
Supplementary Data 7. Genetic variants for Mendelian randomization analysis of the relationships of leukocyte telomere length with chronotype and short sleep duration.								Back to TOC
Exposure	Exposure GWAS	Sample size of exposure GWAS	Outcome	Outcome GWAS	Sample size of outcome GWAS	SNP	Effect allele	Other allele	Effect allele frequency	logOR/Beta for Exposure	SE for Exposure	P-value for Exposure	Beta for Outcome	SE for Outcome	R2 for Exposure	R2 for Outcome
LTL	Codd V. et al. 2021	472174	Chronotype	Jones et al. 2019	403195	rs10024820	T	C	0.610765	0.0144438	0.00205573	2.1e-12	-0.01269	0.00460737	0.000104541	1.88146e-05
LTL	Codd V. et al. 2021	472174	Chronotype	Jones et al. 2019	403195	rs1003322	C	A	0.786258	-0.0141734	0.00247546	1e-08	-0.0086353	0.00558416	6.94234e-05	5.93094e-06
LTL	Codd V. et al. 2021	472174	Chronotype	Jones et al. 2019	403195	rs10112752	G	A	0.569631	0.0287522	0.00202518	9.5e-46	0.00858303	0.00455305	0.000426707	8.81373e-06
LTL	Codd V. et al. 2021	472174	Chronotype	Jones et al. 2019	403195	rs1023767	G	A	0.762405	0.0183732	0.00234772	5e-15	-0.00492607	0.00531024	0.000129694	2.13432e-06
LTL	Codd V. et al. 2021	472174	Chronotype	Jones et al. 2019	403195	rs10773176	A	G	0.258786	0.0172009	0.00228534	5.2e-14	0.0243955	0.00516451	0.000119963	5.53381e-05
LTL	Codd V. et al. 2021	472174	Chronotype	Jones et al. 2019	403195	rs10774624	G	A	0.46724	-0.0149944	0.00205494	2.9e-13	0.0098928	0.00455262	0.000112748	1.17111e-05
LTL	Codd V. et al. 2021	472174	Chronotype	Jones et al. 2019	403195	rs10805346	T	C	0.560661	-0.0117072	0.00202147	7e-09	-0.0024306	0.00455369	7.10298e-05	7.06621e-07
LTL	Codd V. et al. 2021	472174	Chronotype	Jones et al. 2019	403195	rs10808899	G	C	0.110687	0.030141	0.00318664	3.1e-21	0.00430595	0.00727041	0.000189438	8.69975e-07
LTL	Codd V. et al. 2021	472174	Chronotype	Jones et al. 2019	403195	rs10840270	C	G	0.344316	-0.014383	0.00212494	1.3e-11	0.00532233	0.00480208	9.70204e-05	3.04671e-06
LTL	Codd V. et al. 2021	472174	Chronotype	Jones et al. 2019	403195	rs10845387	G	A	0.647334	0.0141214	0.00209396	1.5e-11	0.00638926	0.00472961	9.63112e-05	4.52622e-06
LTL	Codd V. et al. 2021	472174	Chronotype	Jones et al. 2019	403195	rs10905255	G	T	0.42081	0.0182493	0.00203099	2.6e-19	0.00834345	0.00458584	0.000170963	8.20988e-06
LTL	Codd V. et al. 2021	472174	Chronotype	Jones et al. 2019	403195	rs10936598	A	C	0.67621	0.0656433	0.00214663	1e-200	-0.00366467	0.00479947	0.00197655	1.446e-06
LTL	Codd V. et al. 2021	472174	Chronotype	Jones et al. 2019	403195	rs1105407	C	G	0.832677	-0.0162208	0.0027778	5.2e-09	-0.00424078	0.00630736	7.22123e-05	1.1212e-06
LTL	Codd V. et al. 2021	472174	Chronotype	Jones et al. 2019	403195	rs11085072	C	T	0.763091	0.0131806	0.00236713	2.6e-08	0.00183451	0.00527993	6.56595e-05	2.99413e-07
LTL	Codd V. et al. 2021	472174	Chronotype	Jones et al. 2019	403195	rs11117354	T	C	0.303487	-0.0232506	0.00219601	3.4e-26	0.00366271	0.00498667	0.000237354	1.33804e-06
LTL	Codd V. et al. 2021	472174	Chronotype	Jones et al. 2019	403195	rs111527438	T	C	0.648749	-0.0125	0.00211016	3.1e-09	-0.00355823	0.00469601	7.43116e-05	1.42396e-06
LTL	Codd V. et al. 2021	472174	Chronotype	Jones et al. 2019	403195	rs11190270	G	A	0.797531	0.0137617	0.00252136	4.8e-08	0.00678128	0.00568711	6.3088e-05	3.52635e-06
LTL	Codd V. et al. 2021	472174	Chronotype	Jones et al. 2019	403195	rs11212631	T	C	0.800771	0.0193458	0.00256554	4.7e-14	0.00266268	0.00572836	0.00012041	5.35876e-07
LTL	Codd V. et al. 2021	472174	Chronotype	Jones et al. 2019	403195	rs112394943	T	C	0.837259	0.0198961	0.00281641	1.6e-12	0.00511809	0.00640395	0.000105681	1.58419e-06
LTL	Codd V. et al. 2021	472174	Chronotype	Jones et al. 2019	403195	rs113490934	T	C	0.937995	0.0351432	0.00416402	3.2e-17	0.00531481	0.00934548	0.000150831	8.02156e-07
LTL	Codd V. et al. 2021	472174	Chronotype	Jones et al. 2019	403195	rs113525195	C	A	0.709746	0.0124075	0.00224132	3.1e-08	0.00818823	0.00504798	6.48982e-05	6.52573e-06
LTL	Codd V. et al. 2021	472174	Chronotype	Jones et al. 2019	403195	rs11557154	C	T	0.86997	0.0343719	0.00298538	1.1e-30	-0.00595518	0.00675485	0.000280663	1.92772e-06
LTL	Codd V. et al. 2021	472174	Chronotype	Jones et al. 2019	403195	rs115610405	C	A	0.981137	0.10951	0.00733009	1.8e-50	0.0111744	0.0161027	0.00047248	1.19437e-06
LTL	Codd V. et al. 2021	472174	Chronotype	Jones et al. 2019	403195	rs11579626	A	C	0.915118	-0.0265113	0.00357752	1.3e-13	0.0224223	0.00808029	0.000116291	1.90979e-05
LTL	Codd V. et al. 2021	472174	Chronotype	Jones et al. 2019	403195	rs11629678	G	A	0.67125	-0.0218996	0.00213727	1.2e-24	0.00437269	0.00478756	0.000222309	2.06897e-06
LTL	Codd V. et al. 2021	472174	Chronotype	Jones et al. 2019	403195	rs116863223	G	A	0.988237	0.0817874	0.00937157	2.6e-18	0.00302108	0.0205565	0.000161279	5.35689e-08
LTL	Codd V. et al. 2021	472174	Chronotype	Jones et al. 2019	403195	rs117407747	C	T	0.972429	-0.0450533	0.00611706	1.8e-13	-0.00369035	0.0134928	0.000114873	1.85532e-07
LTL	Codd V. et al. 2021	472174	Chronotype	Jones et al. 2019	403195	rs11745132	G	T	0.99211	-0.0709046	0.0119367	2.8e-09	-0.0201459	0.0262371	7.47218e-05	1.46227e-06
LTL	Codd V. et al. 2021	472174	Chronotype	Jones et al. 2019	403195	rs11746381	T	C	0.9432	-0.0329955	0.00431036	1.9e-14	-0.00355812	0.00954194	0.000124088	3.44869e-07
LTL	Codd V. et al. 2021	472174	Chronotype	Jones et al. 2019	403195	rs11769630	T	A	0.927773	0.0256807	0.00389475	4.3e-11	-0.00575338	0.00865216	9.20692e-05	1.09669e-06
LTL	Codd V. et al. 2021	472174	Chronotype	Jones et al. 2019	403195	rs11866592	G	A	0.85802	-0.03464	0.00286611	1.3e-33	0.00694508	0.00640933	0.000309268	2.91216e-06
LTL	Codd V. et al. 2021	472174	Chronotype	Jones et al. 2019	403195	rs12369950	T	C	0.859325	0.0178308	0.00290205	8e-10	0.0213774	0.00657547	7.9946e-05	2.62139e-05
LTL	Codd V. et al. 2021	472174	Chronotype	Jones et al. 2019	403195	rs12412214	G	A	0.720235	0.0245174	0.00222685	3.4e-28	-0.0053722	0.00499354	0.000256658	2.8706e-06
LTL	Codd V. et al. 2021	472174	Chronotype	Jones et al. 2019	403195	rs12451892	T	C	0.619489	0.0116145	0.00207578	2.2e-08	-0.00242854	0.00467308	6.62994e-05	6.6984e-07
LTL	Codd V. et al. 2021	472174	Chronotype	Jones et al. 2019	403195	rs12619538	A	C	0.858965	-0.0167489	0.00287813	5.9e-09	-0.0120194	0.00653085	7.17167e-05	8.40058e-06
LTL	Codd V. et al. 2021	472174	Chronotype	Jones et al. 2019	403195	rs1291143	A	C	0.150974	-0.0493145	0.0027991	1.8e-69	-0.00152772	0.00638264	0.000656942	1.42093e-07
LTL	Codd V. et al. 2021	472174	Chronotype	Jones et al. 2019	403195	rs12925933	A	C	0.33779	0.0146622	0.00213796	7e-12	0.00308786	0.00481574	9.95992e-05	1.01971e-06
LTL	Codd V. et al. 2021	472174	Chronotype	Jones et al. 2019	403195	rs12932179	A	G	0.438601	0.0136257	0.0020276	1.8e-11	-0.0157043	0.00456817	9.56338e-05	2.93108e-05
LTL	Codd V. et al. 2021	472174	Chronotype	Jones et al. 2019	403195	rs12941945	A	G	0.832437	0.0261033	0.00269093	3e-22	-0.00476873	0.00611052	0.00019925	1.51055e-06
LTL	Codd V. et al. 2021	472174	Chronotype	Jones et al. 2019	403195	rs13062095	T	C	0.672157	-0.0138552	0.00214113	9.7e-11	0.00263658	0.00477633	8.86749e-05	7.55753e-07
LTL	Codd V. et al. 2021	472174	Chronotype	Jones et al. 2019	403195	rs13230646	T	C	0.751055	0.0173277	0.00232377	8.9e-14	-0.00505866	0.00521669	0.000117745	2.33221e-06
LTL	Codd V. et al. 2021	472174	Chronotype	Jones et al. 2019	403195	rs1332941	A	G	0.179534	-0.0256552	0.00273159	5.9e-21	0.00598357	0.00620117	0.000186783	2.30919e-06
LTL	Codd V. et al. 2021	472174	Chronotype	Jones et al. 2019	403195	rs139228302	G	A	0.974508	0.0473144	0.00651556	3.8e-13	0.0134924	0.0151858	0.000111669	1.95789e-06
LTL	Codd V. et al. 2021	472174	Chronotype	Jones et al. 2019	403195	rs139669835	C	T	0.990635	0.0612563	0.0105346	6.1e-09	-0.0293164	0.0245467	7.16035e-05	3.5377e-06
LTL	Codd V. et al. 2021	472174	Chronotype	Jones et al. 2019	403195	rs139795227	A	C	0.985979	-0.0599379	0.00873247	6.7e-12	-0.0157429	0.019198	9.97666e-05	1.6678e-06
LTL	Codd V. et al. 2021	472174	Chronotype	Jones et al. 2019	403195	rs141127771	G	A	0.740951	0.0160204	0.00268436	2.4e-09	-0.00377862	0.00605155	7.54279e-05	9.66985e-07
LTL	Codd V. et al. 2021	472174	Chronotype	Jones et al. 2019	403195	rs144204502	C	T	0.987438	0.100574	0.00913369	3.4e-28	-0.000837829	0.0205164	0.000256724	4.13614e-09
LTL	Codd V. et al. 2021	472174	Chronotype	Jones et al. 2019	403195	rs145114957	C	G	0.957352	-0.0272605	0.00498872	4.6e-08	-0.0129153	0.0115941	6.32356e-05	3.07766e-06
LTL	Codd V. et al. 2021	472174	Chronotype	Jones et al. 2019	403195	rs150150565	C	T	0.978545	-0.063762	0.00739877	6.8e-18	0.0135398	0.0163174	0.000157267	1.70769e-06
LTL	Codd V. et al. 2021	472174	Chronotype	Jones et al. 2019	403195	rs151255005	C	A	0.986618	-0.054367	0.00882694	7.3e-10	-0.00432209	0.0211871	8.03369e-05	1.03212e-07
LTL	Codd V. et al. 2021	472174	Chronotype	Jones et al. 2019	403195	rs1609812	G	A	0.160214	-0.046609	0.00273479	3.9e-65	0.00388314	0.00623742	0.000614786	9.61264e-07
LTL	Codd V. et al. 2021	472174	Chronotype	Jones et al. 2019	403195	rs16978028	A	T	0.856273	0.029945	0.00285068	8.2e-26	-0.00267159	0.00646287	0.000233642	4.23814e-07
LTL	Codd V. et al. 2021	472174	Chronotype	Jones et al. 2019	403195	rs17445108	G	A	0.87305	0.0168922	0.00300983	2e-08	0.00183202	0.00664042	6.67051e-05	1.8878e-07
LTL	Codd V. et al. 2021	472174	Chronotype	Jones et al. 2019	403195	rs17464525	G	A	0.819077	0.0324422	0.00259325	6.6e-36	0.00917472	0.00578664	0.000331351	6.23472e-06
LTL	Codd V. et al. 2021	472174	Chronotype	Jones et al. 2019	403195	rs17803849	C	T	0.594839	-0.0273203	0.00203482	4.2e-41	0.00950718	0.00459199	0.000381639	1.06312e-05
LTL	Codd V. et al. 2021	472174	Chronotype	Jones et al. 2019	403195	rs182059586	T	C	0.97489	0.0571159	0.00680853	4.9e-17	0.00837124	0.0150904	0.000149019	7.63246e-07
LTL	Codd V. et al. 2021	472174	Chronotype	Jones et al. 2019	403195	rs188546415	G	A	0.984021	0.0543424	0.0089572	1.3e-09	0.00641415	0.019766	7.79469e-05	2.61173e-07
LTL	Codd V. et al. 2021	472174	Chronotype	Jones et al. 2019	403195	rs1907702	G	A	0.233229	-0.0150247	0.00242651	5.9e-10	-0.00452846	0.00545798	8.11918e-05	1.70735e-06
LTL	Codd V. et al. 2021	472174	Chronotype	Jones et al. 2019	403195	rs1957937	A	T	0.83982	-0.0209365	0.00273361	1.9e-14	-0.00320364	0.00623575	0.000124217	6.54631e-07
LTL	Codd V. et al. 2021	472174	Chronotype	Jones et al. 2019	403195	rs1980240	A	C	0.594757	-0.0129625	0.0020416	2.2e-10	-0.00590146	0.00458742	8.53687e-05	4.10457e-06
LTL	Codd V. et al. 2021	472174	Chronotype	Jones et al. 2019	403195	rs1985369	A	G	0.131822	0.0311893	0.00300952	3.6e-25	0.00257804	0.00679917	0.000227414	3.56578e-07
LTL	Codd V. et al. 2021	472174	Chronotype	Jones et al. 2019	403195	rs2056726	G	A	0.785624	0.0228078	0.00243638	7.9e-21	-0.00435283	0.00544381	0.000185565	1.58571e-06
LTL	Codd V. et al. 2021	472174	Chronotype	Jones et al. 2019	403195	rs2230590	T	C	0.489103	0.0158022	0.00200806	3.6e-15	0.0153625	0.00450796	0.000131137	2.8803e-05
LTL	Codd V. et al. 2021	472174	Chronotype	Jones et al. 2019	403195	rs2276182	C	G	0.596773	-0.0233529	0.00204247	2.8e-30	-0.00516728	0.00459951	0.00027679	3.1303e-06
LTL	Codd V. et al. 2021	472174	Chronotype	Jones et al. 2019	403195	rs2282764	A	G	0.857616	0.0224234	0.00289392	9.3e-15	0.00603485	0.00665916	0.000127138	2.03695e-06
LTL	Codd V. et al. 2021	472174	Chronotype	Jones et al. 2019	403195	rs2293579	G	A	0.613726	0.012915	0.00205481	3.3e-10	0.00223586	0.00461941	8.36583e-05	5.81036e-07
LTL	Codd V. et al. 2021	472174	Chronotype	Jones et al. 2019	403195	rs2303262	C	T	0.222887	0.0469485	0.00239917	2.9e-85	-0.002487	0.00536165	0.000810343	5.33631e-07
LTL	Codd V. et al. 2021	472174	Chronotype	Jones et al. 2019	403195	rs2306646	G	C	0.440525	0.0209417	0.00201898	3.3e-25	-0.0131785	0.00454754	0.000227804	2.08284e-05
LTL	Codd V. et al. 2021	472174	Chronotype	Jones et al. 2019	403195	rs2555104	A	C	0.565745	0.0139717	0.00203498	6.6e-12	-0.00671527	0.00454383	9.98239e-05	5.41711e-06
LTL	Codd V. et al. 2021	472174	Chronotype	Jones et al. 2019	403195	rs2763979	C	T	0.640279	0.0277713	0.00208092	1.3e-40	-0.00327092	0.00469746	0.000377066	1.20254e-06
LTL	Codd V. et al. 2021	472174	Chronotype	Jones et al. 2019	403195	rs28502153	C	A	0.622042	0.0215916	0.00206208	1.2e-25	-0.00119437	0.00465216	0.000232144	1.63477e-07
LTL	Codd V. et al. 2021	472174	Chronotype	Jones et al. 2019	403195	rs28577594	G	C	0.290171	-0.0187657	0.00224024	5.4e-17	0.0075737	0.00505703	0.000148585	5.56301e-06
LTL	Codd V. et al. 2021	472174	Chronotype	Jones et al. 2019	403195	rs2977608	A	C	0.256051	-0.0129483	0.00233716	3e-08	-0.00122151	0.0052976	6.5001e-05	1.31863e-07
LTL	Codd V. et al. 2021	472174	Chronotype	Jones et al. 2019	403195	rs3093888	G	A	0.94869	0.028973	0.00452459	1.5e-10	0.00677496	0.0102693	8.68341e-05	1.07949e-06
LTL	Codd V. et al. 2021	472174	Chronotype	Jones et al. 2019	403195	rs35640778	G	A	0.979243	0.209011	0.00702087	9.6e-195	-0.00739479	0.0155596	0.00187345	5.60198e-07
LTL	Codd V. et al. 2021	472174	Chronotype	Jones et al. 2019	403195	rs38664	T	C	0.40335	0.0122471	0.00206433	3e-09	0.000494115	0.0046145	7.45376e-05	2.84377e-08
LTL	Codd V. et al. 2021	472174	Chronotype	Jones et al. 2019	403195	rs3891167	A	G	0.746565	0.0425685	0.00239551	1.2e-70	0.00383326	0.00536989	0.000668329	1.26384e-06
LTL	Codd V. et al. 2021	472174	Chronotype	Jones et al. 2019	403195	rs41269079	T	A	0.811009	-0.0153617	0.0025499	1.7e-09	0.00538663	0.00570111	7.68597e-05	2.21412e-06
LTL	Codd V. et al. 2021	472174	Chronotype	Jones et al. 2019	403195	rs429358	T	C	0.846031	-0.0173498	0.00277091	3.8e-10	-0.0237722	0.00623793	8.30248e-05	3.60188e-05
LTL	Codd V. et al. 2021	472174	Chronotype	Jones et al. 2019	403195	rs4498805	G	T	0.453368	-0.0150601	0.00200376	5.7e-14	-0.00611603	0.00451706	0.000119622	4.54687e-06
LTL	Codd V. et al. 2021	472174	Chronotype	Jones et al. 2019	403195	rs4530278	G	T	0.40185	-0.0138793	0.0020567	1.5e-11	0.00363618	0.00464323	9.64386e-05	1.52103e-06
LTL	Codd V. et al. 2021	472174	Chronotype	Jones et al. 2019	403195	rs4535042	T	G	0.700733	-0.0121194	0.00219332	3.3e-08	-0.00117453	0.00491741	6.46591e-05	1.41495e-07
LTL	Codd V. et al. 2021	472174	Chronotype	Jones et al. 2019	403195	rs45604339	C	T	0.65758	0.020433	0.00211433	4.3e-22	0.00338402	0.00472782	0.000197757	1.27066e-06
LTL	Codd V. et al. 2021	472174	Chronotype	Jones et al. 2019	403195	rs4660456	A	G	0.770446	-0.0141182	0.00237603	2.8e-09	0.00263015	0.00536221	7.47691e-05	5.96706e-07
LTL	Codd V. et al. 2021	472174	Chronotype	Jones et al. 2019	403195	rs4695407	A	G	0.492157	-0.0141511	0.00199925	1.5e-12	0.0100597	0.00450561	0.000106096	1.23636e-05
LTL	Codd V. et al. 2021	472174	Chronotype	Jones et al. 2019	403195	rs4724	G	A	0.883402	0.0547446	0.00312441	9.8e-69	0.00694854	0.00722339	0.000649777	2.29504e-06
LTL	Codd V. et al. 2021	472174	Chronotype	Jones et al. 2019	403195	rs4742448	C	G	0.530842	-0.0154567	0.00206109	6.4e-14	-0.0031426	0.00461911	0.000119093	1.14802e-06
LTL	Codd V. et al. 2021	472174	Chronotype	Jones et al. 2019	403195	rs4743037	C	T	0.769126	-0.0147971	0.00238094	5.1e-10	0.000411573	0.00540691	8.17938e-05	1.43709e-08
LTL	Codd V. et al. 2021	472174	Chronotype	Jones et al. 2019	403195	rs552374163	C	T	0.992383	0.0724929	0.0120159	1.6e-09	0.0357205	0.0265105	7.70805e-05	4.50282e-06
LTL	Codd V. et al. 2021	472174	Chronotype	Jones et al. 2019	403195	rs55747751	G	A	0.922625	0.0211612	0.00375164	1.7e-08	-0.0122083	0.00826343	6.73766e-05	5.41345e-06
LTL	Codd V. et al. 2021	472174	Chronotype	Jones et al. 2019	403195	rs56178008	T	A	0.562503	-0.0143739	0.00201464	9.7e-13	0.00720994	0.00453721	0.000107797	6.26282e-06
LTL	Codd V. et al. 2021	472174	Chronotype	Jones et al. 2019	403195	rs5742915	T	C	0.554171	-0.0193377	0.00202886	1.6e-21	0.00362431	0.00452239	0.000192363	1.59295e-06
LTL	Codd V. et al. 2021	472174	Chronotype	Jones et al. 2019	403195	rs59409453	A	G	0.269398	-0.0202133	0.00230175	1.6e-18	0.0048537	0.00520016	0.0001633	2.16072e-06
LTL	Codd V. et al. 2021	472174	Chronotype	Jones et al. 2019	403195	rs6007020	T	C	0.632177	-0.0144904	0.00209637	4.8e-12	0.0233128	0.00472146	0.000101177	6.0464e-05
LTL	Codd V. et al. 2021	472174	Chronotype	Jones et al. 2019	403195	rs6054257	G	A	0.206478	0.0141684	0.00247729	1.1e-08	0.00944304	0.0055927	6.9272e-05	7.07073e-06
LTL	Codd V. et al. 2021	472174	Chronotype	Jones et al. 2019	403195	rs611646	T	A	0.591315	0.0368309	0.00203547	3.5e-73	-0.00706169	0.00457812	0.000692937	5.90102e-06
LTL	Codd V. et al. 2021	472174	Chronotype	Jones et al. 2019	403195	rs61748181	C	T	0.971072	0.059181	0.00595394	2.8e-23	0.0125923	0.0132103	0.000209201	2.25357e-06
LTL	Codd V. et al. 2021	472174	Chronotype	Jones et al. 2019	403195	rs6587577	A	G	0.173654	0.0182148	0.0026359	4.8e-12	0.0023955	0.00597695	0.000101122	3.98401e-07
LTL	Codd V. et al. 2021	472174	Chronotype	Jones et al. 2019	403195	rs6590343	A	G	0.483615	-0.0121739	0.00201444	1.5e-09	2.03385e-06	0.00450553	7.73423e-05	5.05397e-13
LTL	Codd V. et al. 2021	472174	Chronotype	Jones et al. 2019	403195	rs6659669	C	T	0.394905	0.0117091	0.00205167	1.1e-08	-7.66256e-05	0.00458909	6.89766e-05	6.91483e-10
LTL	Codd V. et al. 2021	472174	Chronotype	Jones et al. 2019	403195	rs6669563	G	A	0.562232	-0.0182358	0.00202476	2.1e-19	-0.00162512	0.00454229	0.000171762	3.17474e-07
LTL	Codd V. et al. 2021	472174	Chronotype	Jones et al. 2019	403195	rs66731853	G	A	0.682696	0.0177791	0.00215421	1.5e-16	-0.000644255	0.00480758	0.000144238	4.45399e-08
LTL	Codd V. et al. 2021	472174	Chronotype	Jones et al. 2019	403195	rs670180	T	A	0.430896	0.0115801	0.00203062	1.2e-08	0.00829413	0.00457248	6.88711e-05	8.16059e-06
LTL	Codd V. et al. 2021	472174	Chronotype	Jones et al. 2019	403195	rs6751209	T	C	0.795769	0.0140465	0.00248465	1.6e-08	0.000473337	0.00561704	6.76825e-05	1.76122e-08
LTL	Codd V. et al. 2021	472174	Chronotype	Jones et al. 2019	403195	rs6776756	G	A	0.402438	0.0174439	0.00203747	1.1e-17	-0.00325745	0.00457782	0.000155216	1.25581e-06
LTL	Codd V. et al. 2021	472174	Chronotype	Jones et al. 2019	403195	rs6873104	A	T	0.898716	0.0245329	0.00335421	2.6e-13	0.00131971	0.00776538	0.000113284	7.16339e-08
LTL	Codd V. et al. 2021	472174	Chronotype	Jones et al. 2019	403195	rs6881568	C	A	0.63742	-0.0169256	0.00207735	3.7e-16	0.00560192	0.0046759	0.000140575	3.55983e-06
LTL	Codd V. et al. 2021	472174	Chronotype	Jones et al. 2019	403195	rs6969930	T	C	0.386625	0.020481	0.00204695	1.4e-23	0.0102675	0.00462137	0.00021198	1.22425e-05
LTL	Codd V. et al. 2021	472174	Chronotype	Jones et al. 2019	403195	rs7209057	G	A	0.438956	-0.011819	0.00202865	5.7e-09	-0.000665075	0.00457406	7.18813e-05	5.24354e-08
LTL	Codd V. et al. 2021	472174	Chronotype	Jones et al. 2019	403195	rs73581419	C	T	0.893395	-0.0229838	0.00324156	1.3e-12	0.00726148	0.00722946	0.000106461	2.50221e-06
LTL	Codd V. et al. 2021	472174	Chronotype	Jones et al. 2019	403195	rs75664430	C	G	0.751972	0.0235179	0.0023186	3.6e-24	0.00859734	0.00518966	0.000217846	6.80667e-06
LTL	Codd V. et al. 2021	472174	Chronotype	Jones et al. 2019	403195	rs76094497	G	A	0.948431	-0.0278689	0.00461731	1.6e-09	0.00218628	0.0101861	7.71486e-05	1.14257e-07
LTL	Codd V. et al. 2021	472174	Chronotype	Jones et al. 2019	403195	rs76219171	G	A	0.941567	-0.0359839	0.00431741	7.8e-17	0.00138865	0.00954522	0.000147098	5.24929e-08
LTL	Codd V. et al. 2021	472174	Chronotype	Jones et al. 2019	403195	rs762679	T	A	0.143499	-0.0310104	0.00285024	1.4e-27	0.00626688	0.00638055	0.000250636	2.39261e-06
LTL	Codd V. et al. 2021	472174	Chronotype	Jones et al. 2019	403195	rs76666449	T	C	0.899375	-0.0295125	0.00333186	8.2e-19	0.0371997	0.00742617	0.000166137	6.22313e-05
LTL	Codd V. et al. 2021	472174	Chronotype	Jones et al. 2019	403195	rs77231040	G	C	0.994258	-0.0989303	0.0134649	2e-13	0.0209433	0.0303884	0.000114315	1.17804e-06
LTL	Codd V. et al. 2021	472174	Chronotype	Jones et al. 2019	403195	rs7726159	C	A	0.672705	-0.0707719	0.0021282	1e-200	0.00717173	0.00479802	0.00233658	5.54126e-06
LTL	Codd V. et al. 2021	472174	Chronotype	Jones et al. 2019	403195	rs7772289	G	T	0.496919	-0.017549	0.00200003	1.7e-18	0.00275541	0.00450173	0.000163027	9.29181e-07
LTL	Codd V. et al. 2021	472174	Chronotype	Jones et al. 2019	403195	rs7790856	C	T	0.710861	0.0437199	0.00220526	1.8e-87	0.00905333	0.00497368	0.00083172	8.21759e-06
LTL	Codd V. et al. 2021	472174	Chronotype	Jones et al. 2019	403195	rs78491606	A	C	0.981567	0.0756311	0.00741168	1.9e-24	-0.0125715	0.0163403	0.000220481	1.46805e-06
LTL	Codd V. et al. 2021	472174	Chronotype	Jones et al. 2019	403195	rs7906139	G	A	0.870013	0.0187481	0.00299391	3.8e-10	0.000118177	0.00692616	8.30426e-05	7.22051e-10
LTL	Codd V. et al. 2021	472174	Chronotype	Jones et al. 2019	403195	rs79755767	G	A	0.904292	-0.0278665	0.00343286	4.8e-16	0.0124099	0.00757908	0.000139538	6.64948e-06
LTL	Codd V. et al. 2021	472174	Chronotype	Jones et al. 2019	403195	rs8006485	G	T	0.546898	-0.0191453	0.00200238	1.2e-21	-0.00676002	0.00452265	0.000193574	5.54108e-06
LTL	Codd V. et al. 2021	472174	Chronotype	Jones et al. 2019	403195	rs80324517	G	A	0.951741	-0.0396515	0.00466286	1.8e-17	-0.00518744	0.0104216	0.000153126	6.14503e-07
LTL	Codd V. et al. 2021	472174	Chronotype	Jones et al. 2019	403195	rs805664	A	T	0.0132291	0.0867148	0.00934002	1.6e-20	-0.0408668	0.0252283	0.00018252	6.50803e-06
LTL	Codd V. et al. 2021	472174	Chronotype	Jones et al. 2019	403195	rs8102497	G	A	0.568172	0.0149654	0.0020233	1.4e-13	0.000408521	0.00456172	0.000115853	1.98911e-08
LTL	Codd V. et al. 2021	472174	Chronotype	Jones et al. 2019	403195	rs8105767	A	G	0.70533	-0.0328384	0.00220117	2.5e-50	-0.000950761	0.00499298	0.000471142	8.99311e-08
LTL	Codd V. et al. 2021	472174	Chronotype	Jones et al. 2019	403195	rs869785	T	C	0.327529	0.0147303	0.00212801	4.4e-12	0.00167613	0.00479665	0.000101469	3.02849e-07
LTL	Codd V. et al. 2021	472174	Chronotype	Jones et al. 2019	403195	rs871134	C	T	0.430968	0.0182986	0.0020263	1.7e-19	-0.00194139	0.00456309	0.000172684	4.48946e-07
LTL	Codd V. et al. 2021	472174	Chronotype	Jones et al. 2019	403195	rs932002	C	T	0.849157	0.0402052	0.00279667	7.3e-47	0.00763378	0.00625821	0.000437514	3.69032e-06
LTL	Codd V. et al. 2021	472174	Chronotype	Jones et al. 2019	403195	rs9398196	A	G	0.47995	0.0143586	0.00201175	9.5e-13	0.0185488	0.0045057	0.000107877	4.20316e-05
LTL	Codd V. et al. 2021	472174	Chronotype	Jones et al. 2019	403195	rs939916	G	A	0.330033	-0.0241795	0.00216724	6.6e-29	0.00553527	0.00488846	0.000263552	3.17994e-06
LTL	Codd V. et al. 2021	472174	Chronotype	Jones et al. 2019	403195	rs9419958	T	C	0.13861	0.0810098	0.00293847	2.6e-167	-0.00494905	0.00668756	0.00160707	1.3583e-06
LTL	Codd V. et al. 2021	472174	Chronotype	Jones et al. 2019	403195	rs9600019	C	T	0.664421	-0.0127134	0.00213096	2.4e-09	0.00128754	0.00477693	7.53772e-05	1.80182e-07
LTL	Codd V. et al. 2021	472174	Chronotype	Jones et al. 2019	403195	rs965109	C	T	0.975662	0.101702	0.00648201	1.8e-55	0.0355417	0.0143716	0.00052109	1.51686e-05
LTL	Codd V. et al. 2021	472174	Chronotype	Jones et al. 2019	403195	rs9878436	C	T	0.565607	0.0143407	0.00201819	1.2e-12	0.0163891	0.00454097	0.000106923	3.23062e-05
LTL	Codd V. et al. 2021	472174	Self-reported short sleep	Dashti et al. 2019	411934	rs10024820	T	C	0.610765	0.0144438	0.00205573	2.1e-12	-0.000938927	0.000980792	0.000104541	2.22476e-06
LTL	Codd V. et al. 2021	472174	Self-reported short sleep	Dashti et al. 2019	411934	rs1003322	C	A	0.786258	-0.0141734	0.00247546	1e-08	0.00180061	0.00118693	6.94234e-05	5.58677e-06
LTL	Codd V. et al. 2021	472174	Self-reported short sleep	Dashti et al. 2019	411934	rs10112752	G	A	0.569631	0.0287522	0.00202518	9.5e-46	-0.00321097	0.00096829	0.000426707	2.66947e-05
LTL	Codd V. et al. 2021	472174	Self-reported short sleep	Dashti et al. 2019	411934	rs1023767	G	A	0.762405	0.0183732	0.00234772	5e-15	0.00102714	0.00113052	0.000129694	2.0039e-06
LTL	Codd V. et al. 2021	472174	Self-reported short sleep	Dashti et al. 2019	411934	rs10773176	A	G	0.258786	0.0172009	0.00228534	5.2e-14	-0.000676723	0.00109774	0.000119963	9.22565e-07
LTL	Codd V. et al. 2021	472174	Self-reported short sleep	Dashti et al. 2019	411934	rs10774624	G	A	0.46724	-0.0149944	0.00205494	2.9e-13	0.000859313	0.000968551	0.000112748	1.91087e-06
LTL	Codd V. et al. 2021	472174	Self-reported short sleep	Dashti et al. 2019	411934	rs10805346	T	C	0.560661	-0.0117072	0.00202147	7e-09	-0.000581023	0.000969465	7.10298e-05	8.7196e-07
LTL	Codd V. et al. 2021	472174	Self-reported short sleep	Dashti et al. 2019	411934	rs10808899	G	C	0.110687	0.030141	0.00318664	3.1e-21	-0.000519382	0.00154592	0.000189438	2.74015e-07
LTL	Codd V. et al. 2021	472174	Self-reported short sleep	Dashti et al. 2019	411934	rs10840270	C	G	0.344316	-0.014383	0.00212494	1.3e-11	0.000225249	0.00102266	9.70204e-05	1.17771e-07
LTL	Codd V. et al. 2021	472174	Self-reported short sleep	Dashti et al. 2019	411934	rs10845387	G	A	0.647334	0.0141214	0.00209396	1.5e-11	-0.000642709	0.00100608	9.63112e-05	9.9069e-07
LTL	Codd V. et al. 2021	472174	Self-reported short sleep	Dashti et al. 2019	411934	rs10905255	G	T	0.42081	0.0182493	0.00203099	2.6e-19	0.00237154	0.000975256	0.000170963	1.43546e-05
LTL	Codd V. et al. 2021	472174	Self-reported short sleep	Dashti et al. 2019	411934	rs10936598	A	C	0.67621	0.0656433	0.00214663	1e-200	-0.00176286	0.0010218	0.00197655	7.22562e-06
LTL	Codd V. et al. 2021	472174	Self-reported short sleep	Dashti et al. 2019	411934	rs1105407	C	G	0.832677	-0.0162208	0.0027778	5.2e-09	-0.000837124	0.00134374	7.22123e-05	9.42157e-07
LTL	Codd V. et al. 2021	472174	Self-reported short sleep	Dashti et al. 2019	411934	rs11085072	C	T	0.763091	0.0131806	0.00236713	2.6e-08	0.000238634	0.00112254	6.56595e-05	1.09707e-07
LTL	Codd V. et al. 2021	472174	Self-reported short sleep	Dashti et al. 2019	411934	rs11117354	T	C	0.303487	-0.0232506	0.00219601	3.4e-26	-0.000680335	0.00106214	0.000237354	9.95993e-07
LTL	Codd V. et al. 2021	472174	Self-reported short sleep	Dashti et al. 2019	411934	rs111527438	T	C	0.648749	-0.0125	0.00211016	3.1e-09	-0.00130159	0.000998979	7.43116e-05	4.12105e-06
LTL	Codd V. et al. 2021	472174	Self-reported short sleep	Dashti et al. 2019	411934	rs11190270	G	A	0.797531	0.0137617	0.00252136	4.8e-08	-0.000826167	0.00120967	6.3088e-05	1.13234e-06
LTL	Codd V. et al. 2021	472174	Self-reported short sleep	Dashti et al. 2019	411934	rs11212631	T	C	0.800771	0.0193458	0.00256554	4.7e-14	-0.00172996	0.00121799	0.00012041	4.8973e-06
LTL	Codd V. et al. 2021	472174	Self-reported short sleep	Dashti et al. 2019	411934	rs112394943	T	C	0.837259	0.0198961	0.00281641	1.6e-12	0.00160769	0.00136432	0.000105681	3.37089e-06
LTL	Codd V. et al. 2021	472174	Self-reported short sleep	Dashti et al. 2019	411934	rs113490934	T	C	0.937995	0.0351432	0.00416402	3.2e-17	-0.00110599	0.00198747	0.000150831	7.51753e-07
LTL	Codd V. et al. 2021	472174	Self-reported short sleep	Dashti et al. 2019	411934	rs113525195	C	A	0.709746	0.0124075	0.00224132	3.1e-08	-0.000592037	0.00107487	6.48982e-05	7.36478e-07
LTL	Codd V. et al. 2021	472174	Self-reported short sleep	Dashti et al. 2019	411934	rs11557154	C	T	0.86997	0.0343719	0.00298538	1.1e-30	-0.000743548	0.00143805	0.000280663	6.48999e-07
LTL	Codd V. et al. 2021	472174	Self-reported short sleep	Dashti et al. 2019	411934	rs115610405	C	A	0.981137	0.10951	0.00733009	1.8e-50	0.00340643	0.00342901	0.00047248	2.39571e-06
LTL	Codd V. et al. 2021	472174	Self-reported short sleep	Dashti et al. 2019	411934	rs11579626	A	C	0.915118	-0.0265113	0.00357752	1.3e-13	0.00255952	0.00171961	0.000116291	5.3781e-06
LTL	Codd V. et al. 2021	472174	Self-reported short sleep	Dashti et al. 2019	411934	rs11629678	G	A	0.67125	-0.0218996	0.00213727	1.2e-24	-0.00109808	0.00101772	0.000222309	2.82608e-06
LTL	Codd V. et al. 2021	472174	Self-reported short sleep	Dashti et al. 2019	411934	rs116863223	G	A	0.988237	0.0817874	0.00937157	2.6e-18	-0.00785166	0.00436466	0.000161279	7.85585e-06
LTL	Codd V. et al. 2021	472174	Self-reported short sleep	Dashti et al. 2019	411934	rs117407747	C	T	0.972429	-0.0450533	0.00611706	1.8e-13	0.000261837	0.00286878	0.000114873	2.02228e-08
LTL	Codd V. et al. 2021	472174	Self-reported short sleep	Dashti et al. 2019	411934	rs11745132	G	T	0.99211	-0.0709046	0.0119367	2.8e-09	-0.00411868	0.00556512	7.47218e-05	1.32966e-06
LTL	Codd V. et al. 2021	472174	Self-reported short sleep	Dashti et al. 2019	411934	rs11746381	T	C	0.9432	-0.0329955	0.00431036	1.9e-14	-0.00174745	0.00203107	0.000124088	1.79694e-06
LTL	Codd V. et al. 2021	472174	Self-reported short sleep	Dashti et al. 2019	411934	rs11769630	T	A	0.927773	0.0256807	0.00389475	4.3e-11	0.000299745	0.00183912	9.20692e-05	6.44849e-08
LTL	Codd V. et al. 2021	472174	Self-reported short sleep	Dashti et al. 2019	411934	rs11866592	G	A	0.85802	-0.03464	0.00286611	1.3e-33	-0.000247786	0.00136208	0.000309268	8.03383e-08
LTL	Codd V. et al. 2021	472174	Self-reported short sleep	Dashti et al. 2019	411934	rs12369950	T	C	0.859325	0.0178308	0.00290205	8e-10	-0.00102138	0.00140055	7.9946e-05	1.29107e-06
LTL	Codd V. et al. 2021	472174	Self-reported short sleep	Dashti et al. 2019	411934	rs12412214	G	A	0.720235	0.0245174	0.00222685	3.4e-28	7.96447e-05	0.00106251	0.000256658	1.36402e-08
LTL	Codd V. et al. 2021	472174	Self-reported short sleep	Dashti et al. 2019	411934	rs12451892	T	C	0.619489	0.0116145	0.00207578	2.2e-08	-0.00174734	0.000994951	6.62994e-05	7.48726e-06
LTL	Codd V. et al. 2021	472174	Self-reported short sleep	Dashti et al. 2019	411934	rs12619538	A	C	0.858965	-0.0167489	0.00287813	5.9e-09	0.000791899	0.0013904	7.17167e-05	7.8747e-07
LTL	Codd V. et al. 2021	472174	Self-reported short sleep	Dashti et al. 2019	411934	rs1291143	A	C	0.150974	-0.0493145	0.0027991	1.8e-69	0.000758577	0.00135549	0.000656942	7.60293e-07
LTL	Codd V. et al. 2021	472174	Self-reported short sleep	Dashti et al. 2019	411934	rs12925933	A	C	0.33779	0.0146622	0.00213796	7e-12	-0.00126154	0.00102444	9.95992e-05	3.68131e-06
LTL	Codd V. et al. 2021	472174	Self-reported short sleep	Dashti et al. 2019	411934	rs12932179	A	G	0.438601	0.0136257	0.0020276	1.8e-11	0.00100318	0.000971651	9.56338e-05	2.58768e-06
LTL	Codd V. et al. 2021	472174	Self-reported short sleep	Dashti et al. 2019	411934	rs12941945	A	G	0.832437	0.0261033	0.00269093	3e-22	0.00068164	0.0013003	0.00019925	6.6711e-07
LTL	Codd V. et al. 2021	472174	Self-reported short sleep	Dashti et al. 2019	411934	rs13062095	T	C	0.672157	-0.0138552	0.00214113	9.7e-11	-0.000808239	0.00101634	8.86749e-05	1.53524e-06
LTL	Codd V. et al. 2021	472174	Self-reported short sleep	Dashti et al. 2019	411934	rs13230646	T	C	0.751055	0.0173277	0.00232377	8.9e-14	0.00271948	0.00111052	0.000117745	1.45575e-05
LTL	Codd V. et al. 2021	472174	Self-reported short sleep	Dashti et al. 2019	411934	rs1332941	A	G	0.179534	-0.0256552	0.00273159	5.9e-21	0.000425113	0.00131822	0.000186783	2.52469e-07
LTL	Codd V. et al. 2021	472174	Self-reported short sleep	Dashti et al. 2019	411934	rs139228302	G	A	0.974508	0.0473144	0.00651556	3.8e-13	0.000532923	0.0032377	0.000111669	6.57704e-08
LTL	Codd V. et al. 2021	472174	Self-reported short sleep	Dashti et al. 2019	411934	rs139669835	C	T	0.990635	0.0612563	0.0105346	6.1e-09	-0.000432137	0.00521593	7.16035e-05	1.6663e-08
LTL	Codd V. et al. 2021	472174	Self-reported short sleep	Dashti et al. 2019	411934	rs139795227	A	C	0.985979	-0.0599379	0.00873247	6.7e-12	-0.00674809	0.0040749	9.97666e-05	6.65732e-06
LTL	Codd V. et al. 2021	472174	Self-reported short sleep	Dashti et al. 2019	411934	rs141127771	G	A	0.740951	0.0160204	0.00268436	2.4e-09	0.000376268	0.00128923	7.54279e-05	2.0678e-07
LTL	Codd V. et al. 2021	472174	Self-reported short sleep	Dashti et al. 2019	411934	rs144204502	C	T	0.987438	0.100574	0.00913369	3.4e-28	-0.00891391	0.00436486	0.000256724	1.01243e-05
LTL	Codd V. et al. 2021	472174	Self-reported short sleep	Dashti et al. 2019	411934	rs145114957	C	G	0.957352	-0.0272605	0.00498872	4.6e-08	0.0042206	0.00247424	6.32356e-05	7.06376e-06
LTL	Codd V. et al. 2021	472174	Self-reported short sleep	Dashti et al. 2019	411934	rs150150565	C	T	0.978545	-0.063762	0.00739877	6.8e-18	-0.00463689	0.00346196	0.000157267	4.35494e-06
LTL	Codd V. et al. 2021	472174	Self-reported short sleep	Dashti et al. 2019	411934	rs151255005	C	A	0.986618	-0.054367	0.00882694	7.3e-10	0.000259021	0.00450013	8.03369e-05	8.04256e-09
LTL	Codd V. et al. 2021	472174	Self-reported short sleep	Dashti et al. 2019	411934	rs1609812	G	A	0.160214	-0.046609	0.00273479	3.9e-65	-0.0021371	0.0013259	0.000614786	6.30667e-06
LTL	Codd V. et al. 2021	472174	Self-reported short sleep	Dashti et al. 2019	411934	rs16978028	A	T	0.856273	0.029945	0.00285068	8.2e-26	-0.000918526	0.00137419	0.000233642	1.08458e-06
LTL	Codd V. et al. 2021	472174	Self-reported short sleep	Dashti et al. 2019	411934	rs17445108	G	A	0.87305	0.0168922	0.00300983	2e-08	0.00210121	0.0014132	6.67051e-05	5.36666e-06
LTL	Codd V. et al. 2021	472174	Self-reported short sleep	Dashti et al. 2019	411934	rs17464525	G	A	0.819077	0.0324422	0.00259325	6.6e-36	0.00263704	0.00123365	0.000331351	1.10922e-05
LTL	Codd V. et al. 2021	472174	Self-reported short sleep	Dashti et al. 2019	411934	rs17803849	C	T	0.594839	-0.0273203	0.00203482	4.2e-41	0.00292275	0.000978661	0.000381639	2.16513e-05
LTL	Codd V. et al. 2021	472174	Self-reported short sleep	Dashti et al. 2019	411934	rs182059586	T	C	0.97489	0.0571159	0.00680853	4.9e-17	0.00167245	0.00320388	0.000149019	6.61497e-07
LTL	Codd V. et al. 2021	472174	Self-reported short sleep	Dashti et al. 2019	411934	rs188546415	G	A	0.984021	0.0543424	0.0089572	1.3e-09	-0.00613504	0.00420489	7.79469e-05	5.16771e-06
LTL	Codd V. et al. 2021	472174	Self-reported short sleep	Dashti et al. 2019	411934	rs1907702	G	A	0.233229	-0.0150247	0.00242651	5.9e-10	-3.39787e-05	0.00116037	8.11918e-05	2.08159e-09
LTL	Codd V. et al. 2021	472174	Self-reported short sleep	Dashti et al. 2019	411934	rs1957937	A	T	0.83982	-0.0209365	0.00273361	1.9e-14	-0.00108715	0.00132498	0.000124217	1.63431e-06
LTL	Codd V. et al. 2021	472174	Self-reported short sleep	Dashti et al. 2019	411934	rs1980240	A	C	0.594757	-0.0129625	0.0020416	2.2e-10	0.000998538	0.000975819	8.53687e-05	2.54193e-06
LTL	Codd V. et al. 2021	472174	Self-reported short sleep	Dashti et al. 2019	411934	rs1985369	A	G	0.131822	0.0311893	0.00300952	3.6e-25	0.000965495	0.00144705	0.000227414	1.0807e-06
LTL	Codd V. et al. 2021	472174	Self-reported short sleep	Dashti et al. 2019	411934	rs2056726	G	A	0.785624	0.0228078	0.00243638	7.9e-21	0.000659461	0.00116046	0.000185565	7.83957e-07
LTL	Codd V. et al. 2021	472174	Self-reported short sleep	Dashti et al. 2019	411934	rs2230590	T	C	0.489103	0.0158022	0.00200806	3.6e-15	-0.00384067	0.000960003	0.000131137	3.88532e-05
LTL	Codd V. et al. 2021	472174	Self-reported short sleep	Dashti et al. 2019	411934	rs2276182	C	G	0.596773	-0.0233529	0.00204247	2.8e-30	-0.00256026	0.000978638	0.00027679	1.66147e-05
LTL	Codd V. et al. 2021	472174	Self-reported short sleep	Dashti et al. 2019	411934	rs2282764	A	G	0.857616	0.0224234	0.00289392	9.3e-15	-0.00307689	0.00141883	0.000127138	1.14165e-05
LTL	Codd V. et al. 2021	472174	Self-reported short sleep	Dashti et al. 2019	411934	rs2293579	G	A	0.613726	0.012915	0.00205481	3.3e-10	-0.00413125	0.000982801	8.36583e-05	4.28931e-05
LTL	Codd V. et al. 2021	472174	Self-reported short sleep	Dashti et al. 2019	411934	rs2303262	C	T	0.222887	0.0469485	0.00239917	2.9e-85	-0.00122361	0.00114148	0.000810343	2.78948e-06
LTL	Codd V. et al. 2021	472174	Self-reported short sleep	Dashti et al. 2019	411934	rs2306646	G	C	0.440525	0.0209417	0.00201898	3.3e-25	-0.00238978	0.000967642	0.000227804	1.48066e-05
LTL	Codd V. et al. 2021	472174	Self-reported short sleep	Dashti et al. 2019	411934	rs2555104	A	C	0.565745	0.0139717	0.00203498	6.6e-12	-0.000758827	0.000968117	9.98239e-05	1.49143e-06
LTL	Codd V. et al. 2021	472174	Self-reported short sleep	Dashti et al. 2019	411934	rs2763979	C	T	0.640279	0.0277713	0.00208092	1.3e-40	-0.00254946	0.00100028	0.000377066	1.57696e-05
LTL	Codd V. et al. 2021	472174	Self-reported short sleep	Dashti et al. 2019	411934	rs28502153	C	A	0.622042	0.0215916	0.00206208	1.2e-25	-0.000446892	0.000988188	0.000232144	4.96478e-07
LTL	Codd V. et al. 2021	472174	Self-reported short sleep	Dashti et al. 2019	411934	rs28577594	G	C	0.290171	-0.0187657	0.00224024	5.4e-17	-0.00231964	0.00107571	0.000148585	1.12881e-05
LTL	Codd V. et al. 2021	472174	Self-reported short sleep	Dashti et al. 2019	411934	rs2977608	A	C	0.256051	-0.0129483	0.00233716	3e-08	0.000509067	0.00112792	6.5001e-05	4.94501e-07
LTL	Codd V. et al. 2021	472174	Self-reported short sleep	Dashti et al. 2019	411934	rs3093888	G	A	0.94869	0.028973	0.00452459	1.5e-10	-0.00124602	0.0021849	8.68341e-05	7.89516e-07
LTL	Codd V. et al. 2021	472174	Self-reported short sleep	Dashti et al. 2019	411934	rs35640778	G	A	0.979243	0.209011	0.00702087	9.6e-195	-0.00134127	0.00330482	0.00187345	3.99863e-07
LTL	Codd V. et al. 2021	472174	Self-reported short sleep	Dashti et al. 2019	411934	rs38664	T	C	0.40335	0.0122471	0.00206433	3e-09	0.000614973	0.000982115	7.45376e-05	9.51835e-07
LTL	Codd V. et al. 2021	472174	Self-reported short sleep	Dashti et al. 2019	411934	rs3891167	A	G	0.746565	0.0425685	0.00239551	1.2e-70	0.00201355	0.00114199	0.000668329	7.54695e-06
LTL	Codd V. et al. 2021	472174	Self-reported short sleep	Dashti et al. 2019	411934	rs41269079	T	A	0.811009	-0.0153617	0.0025499	1.7e-09	-0.000617616	0.00121418	7.68597e-05	6.28124e-07
LTL	Codd V. et al. 2021	472174	Self-reported short sleep	Dashti et al. 2019	411934	rs429358	T	C	0.846031	-0.0173498	0.00277091	3.8e-10	-0.0013992	0.00132386	8.30248e-05	2.71174e-06
LTL	Codd V. et al. 2021	472174	Self-reported short sleep	Dashti et al. 2019	411934	rs4498805	G	T	0.453368	-0.0150601	0.00200376	5.7e-14	0.00112569	0.000962564	0.000119622	3.3201e-06
LTL	Codd V. et al. 2021	472174	Self-reported short sleep	Dashti et al. 2019	411934	rs4530278	G	T	0.40185	-0.0138793	0.0020567	1.5e-11	0.00106971	0.000986516	9.64386e-05	2.85428e-06
LTL	Codd V. et al. 2021	472174	Self-reported short sleep	Dashti et al. 2019	411934	rs4535042	T	G	0.700733	-0.0121194	0.00219332	3.3e-08	-0.000389324	0.00104682	6.46591e-05	3.35778e-07
LTL	Codd V. et al. 2021	472174	Self-reported short sleep	Dashti et al. 2019	411934	rs45604339	C	T	0.65758	0.020433	0.00211433	4.3e-22	-0.00348978	0.00100562	0.000197757	2.92341e-05
LTL	Codd V. et al. 2021	472174	Self-reported short sleep	Dashti et al. 2019	411934	rs4660456	A	G	0.770446	-0.0141182	0.00237603	2.8e-09	-0.000685724	0.00114239	7.47691e-05	8.7467e-07
LTL	Codd V. et al. 2021	472174	Self-reported short sleep	Dashti et al. 2019	411934	rs4695407	A	G	0.492157	-0.0141511	0.00199925	1.5e-12	0.00168851	0.000958858	0.000106096	7.52783e-06
LTL	Codd V. et al. 2021	472174	Self-reported short sleep	Dashti et al. 2019	411934	rs4724	G	A	0.883402	0.0547446	0.00312441	9.8e-69	0.00119839	0.00153595	0.000649777	1.4778e-06
LTL	Codd V. et al. 2021	472174	Self-reported short sleep	Dashti et al. 2019	411934	rs4742448	C	G	0.530842	-0.0154567	0.00206109	6.4e-14	-0.000979616	0.00098273	0.000119093	2.41222e-06
LTL	Codd V. et al. 2021	472174	Self-reported short sleep	Dashti et al. 2019	411934	rs4743037	C	T	0.769126	-0.0147971	0.00238094	5.1e-10	-0.0001664	0.00114988	8.17938e-05	5.08365e-08
LTL	Codd V. et al. 2021	472174	Self-reported short sleep	Dashti et al. 2019	411934	rs552374163	C	T	0.992383	0.0724929	0.0120159	1.6e-09	0.0121978	0.00564042	7.70805e-05	1.1353e-05
LTL	Codd V. et al. 2021	472174	Self-reported short sleep	Dashti et al. 2019	411934	rs55747751	G	A	0.922625	0.0211612	0.00375164	1.7e-08	0.00124094	0.00175768	6.73766e-05	1.21003e-06
LTL	Codd V. et al. 2021	472174	Self-reported short sleep	Dashti et al. 2019	411934	rs56178008	T	A	0.562503	-0.0143739	0.00201464	9.7e-13	0.00171441	0.000966172	0.000107797	7.64349e-06
LTL	Codd V. et al. 2021	472174	Self-reported short sleep	Dashti et al. 2019	411934	rs5742915	T	C	0.554171	-0.0193377	0.00202886	1.6e-21	0.00345827	0.000961709	0.000192363	3.139e-05
LTL	Codd V. et al. 2021	472174	Self-reported short sleep	Dashti et al. 2019	411934	rs59409453	A	G	0.269398	-0.0202133	0.00230175	1.6e-18	0.00215431	0.00110713	0.0001633	9.19157e-06
LTL	Codd V. et al. 2021	472174	Self-reported short sleep	Dashti et al. 2019	411934	rs6007020	T	C	0.632177	-0.0144904	0.00209637	4.8e-12	-0.000543389	0.0010031	0.000101177	7.12373e-07
LTL	Codd V. et al. 2021	472174	Self-reported short sleep	Dashti et al. 2019	411934	rs6054257	G	A	0.206478	0.0141684	0.00247729	1.1e-08	-0.00189449	0.00118965	6.9272e-05	6.15628e-06
LTL	Codd V. et al. 2021	472174	Self-reported short sleep	Dashti et al. 2019	411934	rs611646	T	A	0.591315	0.0368309	0.00203547	3.5e-73	-0.000912776	0.000974474	0.000692937	2.12991e-06
LTL	Codd V. et al. 2021	472174	Self-reported short sleep	Dashti et al. 2019	411934	rs61736615	G	A	0.96333	0.0371885	0.0053752	4.6e-12	0.00377721	0.00252787	0.000101364	5.42007e-06
LTL	Codd V. et al. 2021	472174	Self-reported short sleep	Dashti et al. 2019	411934	rs61748181	C	T	0.971072	0.059181	0.00595394	2.8e-23	-0.000189583	0.00280671	0.000209201	1.10759e-08
LTL	Codd V. et al. 2021	472174	Self-reported short sleep	Dashti et al. 2019	411934	rs6501181	T	A	0.462629	-0.0133104	0.00203729	6.4e-11	-0.000416141	0.00106841	9.03935e-05	3.68281e-07
LTL	Codd V. et al. 2021	472174	Self-reported short sleep	Dashti et al. 2019	411934	rs6587577	A	G	0.173654	0.0182148	0.0026359	4.8e-12	0.00266158	0.00127295	0.000101122	1.06127e-05
LTL	Codd V. et al. 2021	472174	Self-reported short sleep	Dashti et al. 2019	411934	rs6590343	A	G	0.483615	-0.0121739	0.00201444	1.5e-09	0.000787932	0.000958788	7.73423e-05	1.63948e-06
LTL	Codd V. et al. 2021	472174	Self-reported short sleep	Dashti et al. 2019	411934	rs6659669	C	T	0.394905	0.0117091	0.00205167	1.1e-08	0.00286145	0.000977332	6.89766e-05	2.08091e-05
LTL	Codd V. et al. 2021	472174	Self-reported short sleep	Dashti et al. 2019	411934	rs6669563	G	A	0.562232	-0.0182358	0.00202476	2.1e-19	-0.000398771	0.000966892	0.000171762	4.1292e-07
LTL	Codd V. et al. 2021	472174	Self-reported short sleep	Dashti et al. 2019	411934	rs66731853	G	A	0.682696	0.0177791	0.00215421	1.5e-16	0.00177918	0.00102467	0.000144238	7.31885e-06
LTL	Codd V. et al. 2021	472174	Self-reported short sleep	Dashti et al. 2019	411934	rs670180	T	A	0.430896	0.0115801	0.00203062	1.2e-08	-9.04835e-06	0.000972509	6.88711e-05	2.10148e-10
LTL	Codd V. et al. 2021	472174	Self-reported short sleep	Dashti et al. 2019	411934	rs6751209	T	C	0.795769	0.0140465	0.00248465	1.6e-08	0.00116861	0.00119604	6.76825e-05	2.31751e-06
LTL	Codd V. et al. 2021	472174	Self-reported short sleep	Dashti et al. 2019	411934	rs6776756	G	A	0.402438	0.0174439	0.00203747	1.1e-17	0.000650475	0.000974098	0.000155216	1.08251e-06
LTL	Codd V. et al. 2021	472174	Self-reported short sleep	Dashti et al. 2019	411934	rs6873104	A	T	0.898716	0.0245329	0.00335421	2.6e-13	-0.00238459	0.00165287	0.000113284	5.05269e-06
LTL	Codd V. et al. 2021	472174	Self-reported short sleep	Dashti et al. 2019	411934	rs6881568	C	A	0.63742	-0.0169256	0.00207735	3.7e-16	-0.000265991	0.00099526	0.000140575	1.73394e-07
LTL	Codd V. et al. 2021	472174	Self-reported short sleep	Dashti et al. 2019	411934	rs6969930	T	C	0.386625	0.020481	0.00204695	1.4e-23	-0.000165788	0.000983517	0.00021198	6.8979e-08
LTL	Codd V. et al. 2021	472174	Self-reported short sleep	Dashti et al. 2019	411934	rs7209057	G	A	0.438956	-0.011819	0.00202865	5.7e-09	-0.00201497	0.00097247	7.18813e-05	1.04221e-05
LTL	Codd V. et al. 2021	472174	Self-reported short sleep	Dashti et al. 2019	411934	rs73581419	C	T	0.893395	-0.0229838	0.00324156	1.3e-12	0.000171157	0.00153873	0.000106461	3.00358e-08
LTL	Codd V. et al. 2021	472174	Self-reported short sleep	Dashti et al. 2019	411934	rs75664430	C	G	0.751972	0.0235179	0.0023186	3.6e-24	-0.00463423	0.00110379	0.000217846	4.27896e-05
LTL	Codd V. et al. 2021	472174	Self-reported short sleep	Dashti et al. 2019	411934	rs76094497	G	A	0.948431	-0.0278689	0.00461731	1.6e-09	-0.00194084	0.0021714	7.71486e-05	1.93943e-06
LTL	Codd V. et al. 2021	472174	Self-reported short sleep	Dashti et al. 2019	411934	rs76219171	G	A	0.941567	-0.0359839	0.00431741	7.8e-17	0.00395417	0.00203336	0.000147098	9.18021e-06
LTL	Codd V. et al. 2021	472174	Self-reported short sleep	Dashti et al. 2019	411934	rs762679	T	A	0.143499	-0.0310104	0.00285024	1.4e-27	-0.0015975	0.00135969	0.000250636	3.351e-06
LTL	Codd V. et al. 2021	472174	Self-reported short sleep	Dashti et al. 2019	411934	rs76666449	T	C	0.899375	-0.0295125	0.00333186	8.2e-19	0.00117086	0.00157768	0.000166137	1.33704e-06
LTL	Codd V. et al. 2021	472174	Self-reported short sleep	Dashti et al. 2019	411934	rs77231040	G	C	0.994258	-0.0989303	0.0134649	2e-13	0.00692184	0.00642156	0.000114315	2.82056e-06
LTL	Codd V. et al. 2021	472174	Self-reported short sleep	Dashti et al. 2019	411934	rs7726159	C	A	0.672705	-0.0707719	0.0021282	1e-200	0.00142587	0.00102141	0.00233658	4.73077e-06
LTL	Codd V. et al. 2021	472174	Self-reported short sleep	Dashti et al. 2019	411934	rs7772289	G	T	0.496919	-0.017549	0.00200003	1.7e-18	0.00192643	0.00095857	0.000163027	9.80458e-06
LTL	Codd V. et al. 2021	472174	Self-reported short sleep	Dashti et al. 2019	411934	rs7790856	C	T	0.710861	0.0437199	0.00220526	1.8e-87	0.000732017	0.00105871	0.00083172	1.16055e-06
LTL	Codd V. et al. 2021	472174	Self-reported short sleep	Dashti et al. 2019	411934	rs78491606	A	C	0.981567	0.0756311	0.00741168	1.9e-24	-0.00345793	0.00346837	0.000220481	2.41299e-06
LTL	Codd V. et al. 2021	472174	Self-reported short sleep	Dashti et al. 2019	411934	rs7906139	G	A	0.870013	0.0187481	0.00299391	3.8e-10	0.00377442	0.00147466	8.30426e-05	1.59032e-05
LTL	Codd V. et al. 2021	472174	Self-reported short sleep	Dashti et al. 2019	411934	rs79755767	G	A	0.904292	-0.0278665	0.00343286	4.8e-16	0.0019801	0.00161294	0.000139538	3.65856e-06
LTL	Codd V. et al. 2021	472174	Self-reported short sleep	Dashti et al. 2019	411934	rs8006485	G	T	0.546898	-0.0191453	0.00200238	1.2e-21	-0.00128692	0.000962098	0.000193574	4.34347e-06
LTL	Codd V. et al. 2021	472174	Self-reported short sleep	Dashti et al. 2019	411934	rs80324517	G	A	0.951741	-0.0396515	0.00466286	1.8e-17	-0.00165822	0.00221749	0.000153126	1.35748e-06
LTL	Codd V. et al. 2021	472174	Self-reported short sleep	Dashti et al. 2019	411934	rs805664	A	T	0.0132291	0.0867148	0.00934002	1.6e-20	-0.00324332	0.00536624	0.00018252	8.86775e-07
LTL	Codd V. et al. 2021	472174	Self-reported short sleep	Dashti et al. 2019	411934	rs8102497	G	A	0.568172	0.0149654	0.0020233	1.4e-13	-6.62895e-05	0.000969779	0.000115853	1.13428e-08
LTL	Codd V. et al. 2021	472174	Self-reported short sleep	Dashti et al. 2019	411934	rs8105767	A	G	0.70533	-0.0328384	0.00220117	2.5e-50	0.00028662	0.00106183	0.000471142	1.76879e-07
LTL	Codd V. et al. 2021	472174	Self-reported short sleep	Dashti et al. 2019	411934	rs869785	T	C	0.327529	0.0147303	0.00212801	4.4e-12	-0.00209177	0.00102131	0.000101469	1.01832e-05
LTL	Codd V. et al. 2021	472174	Self-reported short sleep	Dashti et al. 2019	411934	rs871134	C	T	0.430968	0.0182986	0.0020263	1.7e-19	0.00101448	0.000972151	0.000172684	2.64358e-06
LTL	Codd V. et al. 2021	472174	Self-reported short sleep	Dashti et al. 2019	411934	rs932002	C	T	0.849157	0.0402052	0.00279667	7.3e-47	6.81977e-05	0.00133251	0.000437514	6.35877e-09
LTL	Codd V. et al. 2021	472174	Self-reported short sleep	Dashti et al. 2019	411934	rs9398196	A	G	0.47995	0.0143586	0.00201175	9.5e-13	-0.000873327	0.000959487	0.000107877	2.01117e-06
LTL	Codd V. et al. 2021	472174	Self-reported short sleep	Dashti et al. 2019	411934	rs939916	G	A	0.330033	-0.0241795	0.00216724	6.6e-29	0.00125245	0.00103978	0.000263552	3.52217e-06
LTL	Codd V. et al. 2021	472174	Self-reported short sleep	Dashti et al. 2019	411934	rs9419958	T	C	0.13861	0.0810098	0.00293847	2.6e-167	0.00220219	0.00142205	0.00160707	5.82173e-06
LTL	Codd V. et al. 2021	472174	Self-reported short sleep	Dashti et al. 2019	411934	rs9600019	C	T	0.664421	-0.0127134	0.00213096	2.4e-09	-0.00181781	0.00101606	7.53772e-05	7.77015e-06
LTL	Codd V. et al. 2021	472174	Self-reported short sleep	Dashti et al. 2019	411934	rs965109	C	T	0.975662	0.101702	0.00648201	1.8e-55	-0.0005664	0.00306846	0.00052109	8.27142e-08
LTL	Codd V. et al. 2021	472174	Self-reported short sleep	Dashti et al. 2019	411934	rs9878436	C	T	0.565607	0.0143407	0.00201819	1.2e-12	-9.29676e-05	0.00096697	0.000106923	2.24394e-08

## Sheet: Supplementary Data 8
Supplementary Data 8. Associations of genetically predicted leukocyte telomere length with short sleep duration and chronotype										Back to TOC
		IVW							MR-Egger						Weighted Median				MR-PRESSO
Exposures	No. of SNPs	Beta for short sleep duration OR for chronotype	95% CI	P-value	Q	Q P-value	I2		Beta for short sleep duration OR for chronotype	95% CI	P-value	intercept	intercept P-value		Beta for short sleep duration OR for chronotype	95% CI	P-value		Global test P-value	Distortion test P-value	Beta for short sleep duration OR for chronotype	95% CI	P-value
Short sleep duration	133	-0.008	-0.019 to 0.003	0.156	279.318	1.34e-12	0.5274		-0.004	-0.025 to 0.017	0.718	-0.0001	0.624		-0.006	-0.020 to 0.007	0.339		<5E-4	0.302	-0.008	-0.020 to 0.003	0.159
Chronotype	132	0.998	0.962 to 1.035	0.913	287.796	8.818e-14	0.5448		0.964	0.873 to 1.065	0.476	0.001	0.421		0.948	0.893 to 1.008	0.087		<5E-4	0.958	0.998	0.945-1.054	0.942
Abbreviations: IVW, inverse-varinace weighted; MR-PRESSO, MR-Pleiotropy residual sum and outliers

## Sheet: Supplementary Data 9
Supplementary Data 9. Associations of genetically predicted short sleep duration with leukocyte telomere length controlled for smoking, drinking, and BMI using multivariable Mendelian randomization.															Back to TOC
			MVMR-IVW						MVMR-Egger						MVMR-LASSO				MVMR-PRESSO*				MVMR-Q(het)
Exposures	Conditional F-statistics	No. of SNPs	Beta	95% CI	P-value	Q	Q P-value		Beta	95% CI	P-value	intercept	intercept P-value		Beta	95% CI	P-value		Beta	95% CI	P-value		Beta	95% CI
		462				1091.77	<0.001					<0.001	0.479
Self-reported short sleep	13.721		-0.159	-0.310 to -0.009	0.038				-0.216	-0.430 to -0.001	0.048				-0.102	-0.201 to -0.004	0.043		-0.107	-0.207 to -0.007	0.036		-0.139	-0.275 to -0.003
smoke	13.463		-0.002	-0.060 to 0.057	0.954				-0.002	-0.060 to 0.056	0.951				0.003	-0.038 to 0.044	0.889		-0.01	-0.059 to 0.039	0.698		0.011	-0.052 to 0.074
drink	15.149		-0.048	-0.114 to 0.019	0.163				-0.048	-0.115 to 0.019	0.158				-0.038	-0.089 to 0.013	0.142		-0.026	-0.084 to 0.033	0.392		-0.066	-0.142 to 0.010
BMI	21.72		-0.025	-0.049 to -0.002	0.035				-0.027	-0.051 to -0.003	0.028				-0.031	-0.051 to -0.003	0.000247		-0.031	-0.051 to -0.011	0.003		-0.04	-0.059 to -0.021
Abbreviations: multivariable Mendelian randomization (MVMR); inverse-variance weighted (IVW); LASSO, least absolute shrinkage and selection operator.
* MVMR-PRESSO method returned outliers-corrected estimates.

[truncated: 4 more sheets: Supplementary Data 10, Supplementary Data 11, Supplementary Data 12, Supplementary Data 13]
